# Supplementary material for: Response of Alfalfa Leaf Traits and Rhizosphere Fungal Communities to Compost Application in Saline–Sodic Soil
Source: Microorganisms. 2024 Nov 11;12(11):2287. doi: 10.3390/microorganisms12112287 (PMC11596975; doi:10.3390/microorganisms12112287)
Supplement: Supplementary file 1 [file microorganisms-12-02287-s001.zip › Supplementary Tables.xlsx]

## Sheet: Table S1
Table S1. The basic chemical properties of soil and compost.
Soil properties	pH	AN mg kg-1	AP mg kg-1	AK mg kg-1	TN g kg-1	TP g kg-1	TK g kg-1
Saline-alkaline soil	9.15±0.01	88.84±1.37	31.55±1.35	60.96±1.67	0.48±0.03	0.32±0.01	25.43±0.24
Compost	6.62±0.02	929.29±13.28	1130.57±10.17	9765.58±344.35	24.84±0.38	11.79±0.12	17.59±0.61

## Sheet: Table S2
Table S2. Prediction potential functions of rhizosphere fungal communities.
ID	SA_1	SA_2	SA_3	SAF5_1	SAF5_2	SAF5_3	SAF15_1	SAF15_2	SAF15_3	SAF25_1	SAF25_2	SAF25_3	taxonomy	taxon	guid	mbNumber	taxonomicLevel	trophicMode	guild	confidenceRanking	growthForm	trait	notes	citationSource
ASV_129	450	3123	650	14918	8196	14139	61330	64020	53982	57820	53514	48957	d__Fungi; p__Ascomycota; c__Sordariomycetes; o__Glomerellales; f__Plectosphaerellaceae; g__Sodiomyces; s__Sodiomyces_magadii	Plectosphaerellaceae	949EA3B2-2675-497F-B8DF-EF9CD336728F	510694	13	Pathotroph-Saprotroph-Symbiotroph	Animal Pathogen-Endophyte-Fungal Parasite-Plant Pathogen-Wood Saprotroph	Possible	Microfungus	NULL	NULL	Duncan CG, Eslyn WE. 1966. Mycologia 58:642-645 ((https://doi.org/10.2307/3757045)); Nilsson T. 1973. Studia Forestalia Suecica 104:1-40 ((https://pub.epsilon.slu.se/5711/)); Worrall JJ, et al. 1997. Mycologia 89:199-219 ((https://doi.org/10.2307/3761073)); Hanada RE, et al. 2010. Fungal Biology 114:901-910 ((https://doi.org/10.1016/j.funbio.2010.08.006)); Del Olmo-Ruiz M, Arnold AE. 2014. Mycolo…
ASV_1502	4	943	171	2709	4857	2882	19851	15928	15592	13345	11082	9915	d__Fungi; p__Ascomycota; c__Eurotiomycetes; o__Eurotiales; f__Aspergillaceae; g__Aspergillus; s__Aspergillus_chlamydosporus	Eurotiales	1CB1CE25-36B9-11D5-9548-00D0592D548C	90472	7	Saprotroph	Undefined Saprotroph	Possible	Microfungus	NULL	NULL	Sterkenburg E, et al. 2015. New Phytologist 207:1145-1158 ((https://doi.org/10.1111/nph.13426))
ASV_917	9679	5965	8927	5687	7408	4893	8246	3184	6064	4978	4189	4192	d__Fungi; p__Ascomycota; c__Sordariomycetes; o__Sordariales; f__Chaetomiaceae; g__Botryotrichum; s__Botryotrichum_atrogriseum	Chaetomiaceae	1CB1CCE0-36B9-11D5-9548-00D0592D548C	80582	9	Pathotroph-Saprotroph-Symbiotroph	Animal Pathogen-Dung Saprotroph-Endophyte-Epiphyte-Plant Saprotroph-Wood Saprotroph	Possible	Microfungus	Soft Rot	Saprobic, acting as key decay organisms of plant materials and plant-derived commodities (Cannon & Kirk 2007); Epiphyte detection method-culture (Massimo et al. 2015); Endophyte detection method-culture (Busby et al. 2016, David et al. 2016); Likely opportunistic human pathogen (Irinyi et al. 2015)	Seehann G, et al. 1975. List of Fungi in Soft-Rot Tissue Tests. Institute fur Holzbiologie und Holzschutz, Bundesforschungsanstalt fur Forst - und Holzwirtshaft, Hamburg - Lohbrugge, Germany; Cannon PF, Kirk PM. 2007. Fungal Families of the World. CAB International, Cambridge ((https://isbnsearch.org/isbn/9780851998275)); Bills GF, et al. 2013. Current Opinion in Microbiology 16:549-565 ((https:/…
ASV_510	4949	1408	2681	6042	2551	4737	5937	229	908	2889	1667	4150	d__Fungi; p__unidentified; c__unidentified; o__unidentified; f__unidentified; g__unidentified; s__unidentified	NA	NA	NA	NA	NA	NA	NA	NA	NA	NA	NA
ASV_882	3	230	19	559	3117	638	1175	55	268	2765	1638	6251	d__Fungi; p__unidentified; c__unidentified; o__unidentified; f__unidentified; g__unidentified; s__unidentified	NA	NA	NA	NA	NA	NA	NA	NA	NA	NA	NA
ASV_105	0	116	18	448	676	629	2048	1522	1513	2236	2140	2139	d__Fungi; p__Ascomycota; c__Sordariomycetes; o__unclassified_Sordariomycetes; f__unclassified_Sordariomycetes; g__unclassified_Sordariomycetes; s__unclassified_Sordariomycetes	NA	NA	NA	NA	NA	NA	NA	NA	NA	NA	NA
ASV_594	0	104	5	5	0	0	0	0	0	2942	2776	2491	d__Fungi; p__unclassified_Fungi; c__unclassified_Fungi; o__unclassified_Fungi; f__unclassified_Fungi; g__unclassified_Fungi; s__unclassified_Fungi	NA	NA	NA	NA	NA	NA	NA	NA	NA	NA	NA
ASV_82	2063	2252	2388	1146	1889	373	1752	869	1310	1580	1447	1334	d__Fungi; p__Ascomycota; c__Sordariomycetes; o__Sordariales; f__Chaetomiaceae; g__Botryotrichum; s__Botryotrichum_atrogriseum	Chaetomiaceae	1CB1CCE0-36B9-11D5-9548-00D0592D548C	80582	9	Pathotroph-Saprotroph-Symbiotroph	Animal Pathogen-Dung Saprotroph-Endophyte-Epiphyte-Plant Saprotroph-Wood Saprotroph	Possible	Microfungus	Soft Rot	Saprobic, acting as key decay organisms of plant materials and plant-derived commodities (Cannon & Kirk 2007); Epiphyte detection method-culture (Massimo et al. 2015); Endophyte detection method-culture (Busby et al. 2016, David et al. 2016); Likely opportunistic human pathogen (Irinyi et al. 2015)	Seehann G, et al. 1975. List of Fungi in Soft-Rot Tissue Tests. Institute fur Holzbiologie und Holzschutz, Bundesforschungsanstalt fur Forst - und Holzwirtshaft, Hamburg - Lohbrugge, Germany; Cannon PF, Kirk PM. 2007. Fungal Families of the World. CAB International, Cambridge ((https://isbnsearch.org/isbn/9780851998275)); Bills GF, et al. 2013. Current Opinion in Microbiology 16:549-565 ((https:/…
ASV_1070	0	139	19	23	848	2815	1048	1142	856	1661	1559	1442	d__Fungi; p__Ascomycota; c__Eurotiomycetes; o__Eurotiales; f__Aspergillaceae; g__Phialosimplex; s__Phialosimplex_chlamydosporus	Eurotiales	1CB1CE25-36B9-11D5-9548-00D0592D548C	90472	7	Saprotroph	Undefined Saprotroph	Possible	Microfungus	NULL	NULL	Sterkenburg E, et al. 2015. New Phytologist 207:1145-1158 ((https://doi.org/10.1111/nph.13426))
ASV_2031	53	288	72	466	655	939	1550	408	1417	1511	1026	992	d__Fungi; p__Ascomycota; c__Sordariomycetes; o__Glomerellales; f__Plectosphaerellaceae; g__Sodiomyces; s__Sodiomyces_magadii	Plectosphaerellaceae	949EA3B2-2675-497F-B8DF-EF9CD336728F	510694	13	Pathotroph-Saprotroph-Symbiotroph	Animal Pathogen-Endophyte-Fungal Parasite-Plant Pathogen-Wood Saprotroph	Possible	Microfungus	NULL	NULL	Duncan CG, Eslyn WE. 1966. Mycologia 58:642-645 ((https://doi.org/10.2307/3757045)); Nilsson T. 1973. Studia Forestalia Suecica 104:1-40 ((https://pub.epsilon.slu.se/5711/)); Worrall JJ, et al. 1997. Mycologia 89:199-219 ((https://doi.org/10.2307/3761073)); Hanada RE, et al. 2010. Fungal Biology 114:901-910 ((https://doi.org/10.1016/j.funbio.2010.08.006)); Del Olmo-Ruiz M, Arnold AE. 2014. Mycolo…
ASV_120	6216	6074	7648	3427	613	3319	947	1542	861	844	900	911	d__Fungi; p__Ascomycota; c__Sordariomycetes; o__Glomerellales; f__Plectosphaerellaceae; g__Plectosphaerella; s__Plectosphaerella_oratosquillae	Plectosphaerella	1CB1CA3C-36B9-11D5-9548-00D0592D548C	4197	13	Pathotroph-Saprotroph-Symbiotroph	Endophyte-|Plant Pathogen|-Plant Saprotroph	Probable	Microfungus	NULL	As litter_saprotroph (P玫lme et al. 2020); Decay leaf, fruit, seed, animal material (P玫lme et al. 2020); Plectosporium was introduced by Palm et al. (1995) for Fusarium tabacinum, the anamorph of Plectosphaerella cucumerina (Carlucci et al. 2012)	Palm et al. 1995. Mycologia 87:397-406 ((https://doi.org/10.1080/00275514.1995.12026545)); Carlucci et al. 2012. Persoonia 28:34-48 ((https://doi.org/10.3767/003158512X638251)); David AS, et al. 2016. Microbial Ecology 71:912-926 ((https://doi.org/10.1007/s00248-015-0712-6)); Li et al. 2017. Mycobiology 45:110-113 ((https://doi.org/10.5941/MYCO.2017.45.2.110)); P玫lme S, et al. 2020. Fungal Divers…
ASV_1271	0	55	0	16	497	1755	1376	440	1235	744	548	563	d__Fungi; p__Ascomycota; c__Eurotiomycetes; o__Eurotiales; f__Aspergillaceae; g__Aspergillus; s__Aspergillus_chlamydosporus	Eurotiales	1CB1CE25-36B9-11D5-9548-00D0592D548C	90472	7	Saprotroph	Undefined Saprotroph	Possible	Microfungus	NULL	NULL	Sterkenburg E, et al. 2015. New Phytologist 207:1145-1158 ((https://doi.org/10.1111/nph.13426))
ASV_922	0	51	9	507	0	309	609	219	461	1239	969	909	d__Fungi; p__unidentified; c__unidentified; o__unidentified; f__unidentified; g__unidentified; s__unidentified	NA	NA	NA	NA	NA	NA	NA	NA	NA	NA	NA
ASV_7	3656	2784	2869	440	1480	1368	1275	674	981	532	533	518	d__Fungi; p__Ascomycota; c__Sordariomycetes; o__Hypocreales; f__Nectriaceae; g__unclassified_Nectriaceae; s__unclassified_Nectriaceae	Nectriaceae	1CB1CD7A-36B9-11D5-9548-00D0592D548C	81059	9	Pathotroph-Saprotroph-Symbiotroph	Animal Pathogen-Endophyte-Fungal Parasite-Lichen Parasite-Plant Pathogen-Wood Saprotroph	Possible	Microfungus	NULL	Fusarium species are amongst the economically significant plant pathogens (Cannon & Kirk 2007)	Cannon PF, Kirk PM. 2007. Fungal Families of the World. CAB International, Cambridge (ISBN: 978-0851998275); Hirooka Y, et al. 2012. Studies in Mycology 711-210 ((https://doi.org/10.3114/sim0001)); Tedersoo L, et al. 2014. Science 346:e1256688 ((https://doi.org/10.1126/science.1256688)); The American Phytopathological Society Common Names of Plant Diseases ((http://www.apsnet.org/publications/com…
ASV_1461	0	111	0	0	0	0	0	0	492	796	674	0	d__Fungi; p__unclassified_Fungi; c__unclassified_Fungi; o__unclassified_Fungi; f__unclassified_Fungi; g__unclassified_Fungi; s__unclassified_Fungi	NA	NA	NA	NA	NA	NA	NA	NA	NA	NA	NA
ASV_207	0	0	0	0	0	0	464	490	294	459	321	286	d__Fungi; p__Ascomycota; c__Eurotiomycetes; o__Eurotiales; f__unclassified_Eurotiales; g__unclassified_Eurotiales; s__unclassified_Eurotiales	Eurotiales	1CB1CE25-36B9-11D5-9548-00D0592D548C	90472	7	Saprotroph	Undefined Saprotroph	Possible	Microfungus	NULL	NULL	Sterkenburg E, et al. 2015. New Phytologist 207:1145-1158 ((https://doi.org/10.1111/nph.13426))
ASV_939	309	320	575	0	730	9	644	407	427	235	274	243	d__Fungi; p__Ascomycota; c__Dothideomycetes; o__Pleosporales; f__Didymellaceae; g__unclassified_Didymellaceae; s__unclassified_Didymellaceae	Didymellaceae	F971F4FB-F68A-481E-B5F1-2BF2B753AA5D	508292	9	Pathotroph-Saprotroph	Animal Pathogen-Plant Pathogen-Undefined Saprotroph	Possible	Microfungus	NULL	NULL	Tedersoo L, et al. 2014. Science 346:e1256688 ((https://doi.org/10.1126/science.1256688))
ASV_1004	0	0	22	26	1474	0	778	403	568	185	0	149	d__Fungi; p__Ascomycota; c__Sordariomycetes; o__Microascales; f__Microascaceae; g__Acaulium; s__Acaulium_acremonium	Microascaceae	1CB1CD6A-36B9-11D5-9548-00D0592D548C	81001	9	Pathotroph-Saprotroph-Symbiotroph	Animal Pathogen-Endophyte-Plant Pathogen-Undefined Saprotroph	Possible	Microfungus	NULL	Saprobic in soil or rotting vegetation, some species heat-tolerant and associatated with silage and compost, a few associated with humans and animals (Cannon & Kirk 2007)	Cannon PF, Kirk PM. 2007. Fungal Families of the World. CAB International, Cambridge (ISBN: 978-0851998275)
ASV_902	0	19	0	54	534	230	287	11	57	302	190	748	d__Fungi; p__unclassified_Fungi; c__unclassified_Fungi; o__unclassified_Fungi; f__unclassified_Fungi; g__unclassified_Fungi; s__unclassified_Fungi	NA	NA	NA	NA	NA	NA	NA	NA	NA	NA	NA
ASV_451	22683	15104	18503	2504	3932	3903	250	328	232	252	219	249	d__Fungi; p__Ascomycota; c__Eurotiomycetes; o__Eurotiales; f__Aspergillaceae; g__Aspergillus; s__Aspergillus_subversicolor	Eurotiales	1CB1CE25-36B9-11D5-9548-00D0592D548C	90472	7	Saprotroph	Undefined Saprotroph	Possible	Microfungus	NULL	NULL	Sterkenburg E, et al. 2015. New Phytologist 207:1145-1158 ((https://doi.org/10.1111/nph.13426))
ASV_1640	487	1865	960	1076	1525	787	348	192	313	141	130	174	d__Fungi; p__Ascomycota; c__Sordariomycetes; o__Hypocreales; f__Nectriaceae; g__Fusarium; s__Fusarium_solani	Nectriaceae	1CB1CD7A-36B9-11D5-9548-00D0592D548C	81059	9	Pathotroph-Saprotroph-Symbiotroph	Animal Pathogen-Endophyte-Fungal Parasite-Lichen Parasite-Plant Pathogen-Wood Saprotroph	Possible	Microfungus	NULL	Fusarium species are amongst the economically significant plant pathogens (Cannon & Kirk 2007)	Cannon PF, Kirk PM. 2007. Fungal Families of the World. CAB International, Cambridge (ISBN: 978-0851998275); Hirooka Y, et al. 2012. Studies in Mycology 711-210 ((https://doi.org/10.3114/sim0001)); Tedersoo L, et al. 2014. Science 346:e1256688 ((https://doi.org/10.1126/science.1256688)); The American Phytopathological Society Common Names of Plant Diseases ((http://www.apsnet.org/publications/com…
ASV_1141	780	1239	1260	1086	432	427	242	183	185	155	104	144	d__Fungi; p__Basidiomycota; c__Tremellomycetes; o__Cystofilobasidiales; f__Mrakiaceae; g__Tausonia; s__Tausonia_pullulans	Tausonia pullulans	C878ACC6-0D1D-48D0-8CE5-F0207FD69215	812190	20	Saprotroph	Undefined Saprotroph	Probable	Yeast	NULL	Isolated from an experimental brewery (Fell & Scorzetti 2004; Syn. Basidiotrichosporon pullulans, Guehomyces pullulans, Monilia pullulans, Oidium pullulans, Oospora pullulans, Trichosporon pullulans)	Fell JW, Scorzetti G. 2004. International Journal of Systematic and Evolutionary Microbiology 54:995-998 ((https://doi.org/10.1099/ijs.0.03017-0))
ASV_880	0	545	728	958	18	20	277	165	207	118	165	102	d__Fungi; p__Ascomycota; c__Sordariomycetes; o__Hypocreales; f__Nectriaceae; g__Fusarium; s__unclassified_Fusarium	Nectriaceae	1CB1CD7A-36B9-11D5-9548-00D0592D548C	81059	9	Pathotroph-Saprotroph-Symbiotroph	Animal Pathogen-Endophyte-Fungal Parasite-Lichen Parasite-Plant Pathogen-Wood Saprotroph	Possible	Microfungus	NULL	Fusarium species are amongst the economically significant plant pathogens (Cannon & Kirk 2007)	Cannon PF, Kirk PM. 2007. Fungal Families of the World. CAB International, Cambridge (ISBN: 978-0851998275); Hirooka Y, et al. 2012. Studies in Mycology 711-210 ((https://doi.org/10.3114/sim0001)); Tedersoo L, et al. 2014. Science 346:e1256688 ((https://doi.org/10.1126/science.1256688)); The American Phytopathological Society Common Names of Plant Diseases ((http://www.apsnet.org/publications/com…
ASV_1541	802	1166	1011	683	248	1339	343	36	293	67	76	101	d__Fungi; p__Ascomycota; c__Leotiomycetes; o__Thelebolales; f__Thelebolaceae; g__Thelebolus; s__Thelebolus_globosus	Thelebolus	1CB1CBF3-36B9-11D5-9548-00D0592D548C	5419	13	Saprotroph-Symbiotroph	|Dung Saprotroph|-Endophyte-Plant Saprotroph-Undefined Saprotroph	Probable	Microfungus	NULL	As foliar_endophyte (P玫lme et al. 2020); As litter_saprotroph (P玫lme et al. 2020); culture (David et al. 2016); Decay leaf, fruit, seed, dung (P玫lme et al. 2020); Endophyte detection method	Bills GF, et al. 2013. Current Opinion in Microbiology 16:549-565 ((https://doi.org/10.1016/j.mib.2013.08.001)); Tedersoo L, et al. 2014. Science 346:e1256688 ((https://doi.org/10.1126/science.1256688)); David AS, et al. 2016. Microbial Ecology 71:912-926 ((https://doi.org/10.1007/s00248-015-0712-6)); P玫lme S, et al. 2020. Fungal Diversity 105:1-16 ((https://doi.org/10.1007/s13225-020-00466-2))
ASV_389	0	0	0	95	2	70	173	40	181	201	178	152	d__Fungi; p__Ascomycota; c__Sordariomycetes; o__Glomerellales; f__Plectosphaerellaceae; g__Sodiomyces; s__Sodiomyces_magadii	Plectosphaerellaceae	949EA3B2-2675-497F-B8DF-EF9CD336728F	510694	13	Pathotroph-Saprotroph-Symbiotroph	Animal Pathogen-Endophyte-Fungal Parasite-Plant Pathogen-Wood Saprotroph	Possible	Microfungus	NULL	NULL	Duncan CG, Eslyn WE. 1966. Mycologia 58:642-645 ((https://doi.org/10.2307/3757045)); Nilsson T. 1973. Studia Forestalia Suecica 104:1-40 ((https://pub.epsilon.slu.se/5711/)); Worrall JJ, et al. 1997. Mycologia 89:199-219 ((https://doi.org/10.2307/3761073)); Hanada RE, et al. 2010. Fungal Biology 114:901-910 ((https://doi.org/10.1016/j.funbio.2010.08.006)); Del Olmo-Ruiz M, Arnold AE. 2014. Mycolo…
ASV_1566	4082	3935	3637	587	627	1024	156	117	152	173	177	177	d__Fungi; p__Ascomycota; c__Leotiomycetes; o__Thelebolales; f__Pseudeurotiaceae; g__Pseudogymnoascus; s__Pseudogymnoascus_roseus	Pseudeurotiaceae	1CB1CDAD-36B9-11D5-9548-00D0592D548C	81222	9	Saprotroph	Plant Saprotroph-Wood Saprotroph	Probable	Microfungus	NULL	Saprobic on woody tissue and rotting vegetation, often isolated from soil (Cannon & Kirk 2007)	Cannon PF, Kirk PM. 2007. Fungal Families of the World. CAB International, Cambridge (ISBN: 978-0851998275)
ASV_1165	0	0	0	0	0	0	229	0	208	163	126	106	d__Fungi; p__Ascomycota; c__Sordariomycetes; o__Glomerellales; f__Plectosphaerellaceae; g__Sodiomyces; s__Sodiomyces_magadii	Plectosphaerellaceae	949EA3B2-2675-497F-B8DF-EF9CD336728F	510694	13	Pathotroph-Saprotroph-Symbiotroph	Animal Pathogen-Endophyte-Fungal Parasite-Plant Pathogen-Wood Saprotroph	Possible	Microfungus	NULL	NULL	Duncan CG, Eslyn WE. 1966. Mycologia 58:642-645 ((https://doi.org/10.2307/3757045)); Nilsson T. 1973. Studia Forestalia Suecica 104:1-40 ((https://pub.epsilon.slu.se/5711/)); Worrall JJ, et al. 1997. Mycologia 89:199-219 ((https://doi.org/10.2307/3761073)); Hanada RE, et al. 2010. Fungal Biology 114:901-910 ((https://doi.org/10.1016/j.funbio.2010.08.006)); Del Olmo-Ruiz M, Arnold AE. 2014. Mycolo…
ASV_1411	0	772	423	652	0	0	142	101	183	133	127	145	d__Fungi; p__Ascomycota; c__Eurotiomycetes; o__Eurotiales; f__Aspergillaceae; g__Penicillium; s__Penicillium_raperi	Eurotiales	1CB1CE25-36B9-11D5-9548-00D0592D548C	90472	7	Saprotroph	Undefined Saprotroph	Possible	Microfungus	NULL	NULL	Sterkenburg E, et al. 2015. New Phytologist 207:1145-1158 ((https://doi.org/10.1111/nph.13426))
ASV_1378	0	0	0	0	0	0	132	155	122	114	138	141	d__Fungi; p__Ascomycota; c__Sordariomycetes; o__Microascales; f__Microascaceae; g__Lophotrichus; s__Lophotrichus_fimeti	Microascaceae	1CB1CD6A-36B9-11D5-9548-00D0592D548C	81001	9	Pathotroph-Saprotroph-Symbiotroph	Animal Pathogen-Endophyte-Plant Pathogen-Undefined Saprotroph	Possible	Microfungus	NULL	Saprobic in soil or rotting vegetation, some species heat-tolerant and associatated with silage and compost, a few associated with humans and animals (Cannon & Kirk 2007)	Cannon PF, Kirk PM. 2007. Fungal Families of the World. CAB International, Cambridge (ISBN: 978-0851998275)
ASV_386	425	1115	1267	0	759	0	202	113	207	90	83	84	d__Fungi; p__Ascomycota; c__Sordariomycetes; o__Hypocreales; f__Nectriaceae; g__Gibberella; s__Gibberella_intricans	Nectriaceae	1CB1CD7A-36B9-11D5-9548-00D0592D548C	81059	9	Pathotroph-Saprotroph-Symbiotroph	Animal Pathogen-Endophyte-Fungal Parasite-Lichen Parasite-Plant Pathogen-Wood Saprotroph	Possible	Microfungus	NULL	Fusarium species are amongst the economically significant plant pathogens (Cannon & Kirk 2007)	Cannon PF, Kirk PM. 2007. Fungal Families of the World. CAB International, Cambridge (ISBN: 978-0851998275); Hirooka Y, et al. 2012. Studies in Mycology 711-210 ((https://doi.org/10.3114/sim0001)); Tedersoo L, et al. 2014. Science 346:e1256688 ((https://doi.org/10.1126/science.1256688)); The American Phytopathological Society Common Names of Plant Diseases ((http://www.apsnet.org/publications/com…
ASV_610	0	0	0	0	0	0	431	0	0	0	0	609	d__Fungi; p__unclassified_Fungi; c__unclassified_Fungi; o__unclassified_Fungi; f__unclassified_Fungi; g__unclassified_Fungi; s__unclassified_Fungi	NA	NA	NA	NA	NA	NA	NA	NA	NA	NA	NA
ASV_845	0	0	0	0	0	0	340	43	282	10	0	15	d__Fungi; p__Basidiomycota; c__Agaricomycetes; o__unidentified; f__unidentified; g__unidentified; s__unidentified	NA	NA	NA	NA	NA	NA	NA	NA	NA	NA	NA
ASV_474	0	0	0	0	0	0	137	109	182	131	79	111	d__Fungi; p__Ascomycota; c__Sordariomycetes; o__Sordariales; f__Chaetomiaceae; g__Chaetomium; s__unidentified	Chaetomiaceae	1CB1CCE0-36B9-11D5-9548-00D0592D548C	80582	9	Pathotroph-Saprotroph-Symbiotroph	Animal Pathogen-Dung Saprotroph-Endophyte-Epiphyte-Plant Saprotroph-Wood Saprotroph	Possible	Microfungus	Soft Rot	Saprobic, acting as key decay organisms of plant materials and plant-derived commodities (Cannon & Kirk 2007); Epiphyte detection method-culture (Massimo et al. 2015); Endophyte detection method-culture (Busby et al. 2016, David et al. 2016); Likely opportunistic human pathogen (Irinyi et al. 2015)	Seehann G, et al. 1975. List of Fungi in Soft-Rot Tissue Tests. Institute fur Holzbiologie und Holzschutz, Bundesforschungsanstalt fur Forst - und Holzwirtshaft, Hamburg - Lohbrugge, Germany; Cannon PF, Kirk PM. 2007. Fungal Families of the World. CAB International, Cambridge ((https://isbnsearch.org/isbn/9780851998275)); Bills GF, et al. 2013. Current Opinion in Microbiology 16:549-565 ((https:/…
ASV_229	501	687	598	774	674	836	174	60	141	103	120	133	d__Fungi; p__Ascomycota; c__Sordariomycetes; o__Hypocreales; f__Nectriaceae; g__Gibberella; s__Gibberella_baccata	Nectriaceae	1CB1CD7A-36B9-11D5-9548-00D0592D548C	81059	9	Pathotroph-Saprotroph-Symbiotroph	Animal Pathogen-Endophyte-Fungal Parasite-Lichen Parasite-Plant Pathogen-Wood Saprotroph	Possible	Microfungus	NULL	Fusarium species are amongst the economically significant plant pathogens (Cannon & Kirk 2007)	Cannon PF, Kirk PM. 2007. Fungal Families of the World. CAB International, Cambridge (ISBN: 978-0851998275); Hirooka Y, et al. 2012. Studies in Mycology 711-210 ((https://doi.org/10.3114/sim0001)); Tedersoo L, et al. 2014. Science 346:e1256688 ((https://doi.org/10.1126/science.1256688)); The American Phytopathological Society Common Names of Plant Diseases ((http://www.apsnet.org/publications/com…
ASV_699	0	0	0	0	0	0	382	91	184	0	0	0	d__Fungi; p__Ascomycota; c__Eurotiomycetes; o__Eurotiales; f__Aspergillaceae; g__Aspergillus; s__Aspergillus_chlamydosporus	Eurotiales	1CB1CE25-36B9-11D5-9548-00D0592D548C	90472	7	Saprotroph	Undefined Saprotroph	Possible	Microfungus	NULL	NULL	Sterkenburg E, et al. 2015. New Phytologist 207:1145-1158 ((https://doi.org/10.1111/nph.13426))
ASV_1837	0	0	0	0	0	0	315	96	255	0	0	0	d__Fungi; p__Ascomycota; c__Eurotiomycetes; o__Eurotiales; f__Aspergillaceae; g__Aspergillus; s__Aspergillus_chlamydosporus	Eurotiales	1CB1CE25-36B9-11D5-9548-00D0592D548C	90472	7	Saprotroph	Undefined Saprotroph	Possible	Microfungus	NULL	NULL	Sterkenburg E, et al. 2015. New Phytologist 207:1145-1158 ((https://doi.org/10.1111/nph.13426))
ASV_1922	0	222	0	0	1245	649	243	85	206	49	0	50	d__Fungi; p__Ascomycota; c__Sordariomycetes; o__Hypocreales; f__Nectriaceae; g__unclassified_Nectriaceae; s__unclassified_Nectriaceae	Nectriaceae	1CB1CD7A-36B9-11D5-9548-00D0592D548C	81059	9	Pathotroph-Saprotroph-Symbiotroph	Animal Pathogen-Endophyte-Fungal Parasite-Lichen Parasite-Plant Pathogen-Wood Saprotroph	Possible	Microfungus	NULL	Fusarium species are amongst the economically significant plant pathogens (Cannon & Kirk 2007)	Cannon PF, Kirk PM. 2007. Fungal Families of the World. CAB International, Cambridge (ISBN: 978-0851998275); Hirooka Y, et al. 2012. Studies in Mycology 711-210 ((https://doi.org/10.3114/sim0001)); Tedersoo L, et al. 2014. Science 346:e1256688 ((https://doi.org/10.1126/science.1256688)); The American Phytopathological Society Common Names of Plant Diseases ((http://www.apsnet.org/publications/com…
ASV_185	0	43	1501	716	711	10	88	40	105	123	204	136	d__Fungi; p__Ascomycota; c__Sordariomycetes; o__Sordariales; f__Chaetomiaceae; g__Myceliophthora; s__Myceliophthora_lutea	Chaetomiaceae	1CB1CCE0-36B9-11D5-9548-00D0592D548C	80582	9	Pathotroph-Saprotroph-Symbiotroph	Animal Pathogen-Dung Saprotroph-Endophyte-Epiphyte-Plant Saprotroph-Wood Saprotroph	Possible	Microfungus	Soft Rot	Saprobic, acting as key decay organisms of plant materials and plant-derived commodities (Cannon & Kirk 2007); Epiphyte detection method-culture (Massimo et al. 2015); Endophyte detection method-culture (Busby et al. 2016, David et al. 2016); Likely opportunistic human pathogen (Irinyi et al. 2015)	Seehann G, et al. 1975. List of Fungi in Soft-Rot Tissue Tests. Institute fur Holzbiologie und Holzschutz, Bundesforschungsanstalt fur Forst - und Holzwirtshaft, Hamburg - Lohbrugge, Germany; Cannon PF, Kirk PM. 2007. Fungal Families of the World. CAB International, Cambridge ((https://isbnsearch.org/isbn/9780851998275)); Bills GF, et al. 2013. Current Opinion in Microbiology 16:549-565 ((https:/…
ASV_805	72	0	0	38	2019	15	356	18	224	0	0	0	d__Fungi; p__Ascomycota; c__Pezizomycetes; o__Pezizales; f__Ascodesmidaceae; g__Cephaliophora; s__unidentified	Ascodesmidaceae	1CB1CE89-36B9-11D5-9548-00D0592D548C	80482	9	Saprotroph	Dung Saprotroph-Soil Saprotroph	Probable	Microfungus	NULL	Molecular studies indicate that the family clusters within Pyronomataceae, but the latter family is widely circumscribed and may need division (Cannon & Kirk 2007)	Cannon PF, Kirk PM. 2007. Fungal Families of the World. CAB International, Cambridge (ISBN: 978-0851998275)
ASV_48	0	7	0	0	71	225	71	31	61	172	137	143	d__Fungi; p__unclassified_Fungi; c__unclassified_Fungi; o__unclassified_Fungi; f__unclassified_Fungi; g__unclassified_Fungi; s__unclassified_Fungi	NA	NA	NA	NA	NA	NA	NA	NA	NA	NA	NA
ASV_93	0	0	0	0	0	0	118	24	76	105	141	116	d__Fungi; p__Ascomycota; c__Sordariomycetes; o__unclassified_Sordariomycetes; f__unclassified_Sordariomycetes; g__unclassified_Sordariomycetes; s__unclassified_Sordariomycetes	NA	NA	NA	NA	NA	NA	NA	NA	NA	NA	NA
ASV_628	0	0	0	0	0	0	285	69	237	0	0	0	d__Fungi; p__Ascomycota; c__Sordariomycetes; o__Microascales; f__Microascaceae; g__Acaulium; s__Acaulium_acremonium	Microascaceae	1CB1CD6A-36B9-11D5-9548-00D0592D548C	81001	9	Pathotroph-Saprotroph-Symbiotroph	Animal Pathogen-Endophyte-Plant Pathogen-Undefined Saprotroph	Possible	Microfungus	NULL	Saprobic in soil or rotting vegetation, some species heat-tolerant and associatated with silage and compost, a few associated with humans and animals (Cannon & Kirk 2007)	Cannon PF, Kirk PM. 2007. Fungal Families of the World. CAB International, Cambridge (ISBN: 978-0851998275)
ASV_1850	0	249	338	1662	11	412	168	17	57	84	82	112	d__Fungi; p__unidentified; c__unidentified; o__unidentified; f__unidentified; g__unidentified; s__unidentified	NA	NA	NA	NA	NA	NA	NA	NA	NA	NA	NA
ASV_1157	0	0	0	0	0	0	103	73	98	85	107	112	d__Fungi; p__Ascomycota; c__Leotiomycetes; o__Thelebolales; f__Pseudeurotiaceae; g__Gymnostellatospora; s__Gymnostellatospora_japonica	Pseudeurotiaceae	1CB1CDAD-36B9-11D5-9548-00D0592D548C	81222	9	Saprotroph	Plant Saprotroph-Wood Saprotroph	Probable	Microfungus	NULL	Saprobic on woody tissue and rotting vegetation, often isolated from soil (Cannon & Kirk 2007)	Cannon PF, Kirk PM. 2007. Fungal Families of the World. CAB International, Cambridge (ISBN: 978-0851998275)
ASV_1393	0	5	0	0	0	0	224	22	185	29	30	35	d__Fungi; p__Ascomycota; c__Sordariomycetes; o__Sordariales; f__Lasiosphaeriaceae; g__unidentified; s__unidentified	Lasiosphaeriaceae	1CB1CD4A-36B9-11D5-9548-00D0592D548C	80930	9	Saprotroph	Undefined Saprotroph	Probable	Microfungus	NULL	Saprobes found dung, soil and rotting vegetation (Cannon & Kirk 2007)	Cannon PF, Kirk PM. 2007. Fungal Families of the World. CAB International, Cambridge (ISBN: 978-0851998275)
ASV_25	0	0	0	0	0	0	154	184	138	0	0	0	d__Fungi; p__Ascomycota; c__Eurotiomycetes; o__Eurotiales; f__Aspergillaceae; g__Phialosimplex; s__Phialosimplex_chlamydosporus	Eurotiales	1CB1CE25-36B9-11D5-9548-00D0592D548C	90472	7	Saprotroph	Undefined Saprotroph	Possible	Microfungus	NULL	NULL	Sterkenburg E, et al. 2015. New Phytologist 207:1145-1158 ((https://doi.org/10.1111/nph.13426))
ASV_201	0	0	0	0	0	0	0	0	0	0	415	0	d__Fungi; p__unclassified_Fungi; c__unclassified_Fungi; o__unclassified_Fungi; f__unclassified_Fungi; g__unclassified_Fungi; s__unclassified_Fungi	NA	NA	NA	NA	NA	NA	NA	NA	NA	NA	NA
ASV_1235	28	0	0	18	286	20	104	0	14	91	41	111	d__Fungi; p__unidentified; c__unidentified; o__unidentified; f__unidentified; g__unidentified; s__unidentified	NA	NA	NA	NA	NA	NA	NA	NA	NA	NA	NA
ASV_1731	0	0	0	0	0	85	0	325	0	0	0	0	d__Fungi; p__unclassified_Fungi; c__unclassified_Fungi; o__unclassified_Fungi; f__unclassified_Fungi; g__unclassified_Fungi; s__unclassified_Fungi	NA	NA	NA	NA	NA	NA	NA	NA	NA	NA	NA
ASV_1930	0	0	0	0	0	0	131	87	128	107	0	1	d__Fungi; p__Ascomycota; c__Sordariomycetes; o__Glomerellales; f__Plectosphaerellaceae; g__Plectosphaerella; s__Plectosphaerella_oratosquillae	Plectosphaerella	1CB1CA3C-36B9-11D5-9548-00D0592D548C	4197	13	Pathotroph-Saprotroph-Symbiotroph	Endophyte-|Plant Pathogen|-Plant Saprotroph	Probable	Microfungus	NULL	As litter_saprotroph (P玫lme et al. 2020); Decay leaf, fruit, seed, animal material (P玫lme et al. 2020); Plectosporium was introduced by Palm et al. (1995) for Fusarium tabacinum, the anamorph of Plectosphaerella cucumerina (Carlucci et al. 2012)	Palm et al. 1995. Mycologia 87:397-406 ((https://doi.org/10.1080/00275514.1995.12026545)); Carlucci et al. 2012. Persoonia 28:34-48 ((https://doi.org/10.3767/003158512X638251)); David AS, et al. 2016. Microbial Ecology 71:912-926 ((https://doi.org/10.1007/s00248-015-0712-6)); Li et al. 2017. Mycobiology 45:110-113 ((https://doi.org/10.5941/MYCO.2017.45.2.110)); P玫lme S, et al. 2020. Fungal Divers…
ASV_1487	0	0	0	0	33	0	0	677	0	0	0	0	d__Fungi; p__unclassified_Fungi; c__unclassified_Fungi; o__unclassified_Fungi; f__unclassified_Fungi; g__unclassified_Fungi; s__unclassified_Fungi	NA	NA	NA	NA	NA	NA	NA	NA	NA	NA	NA
ASV_575	0	0	0	0	0	167	183	81	142	35	32	0	d__Fungi; p__Ascomycota; c__Sordariomycetes; o__Microascales; f__Microascaceae; g__Acaulium; s__Acaulium_acremonium	Microascaceae	1CB1CD6A-36B9-11D5-9548-00D0592D548C	81001	9	Pathotroph-Saprotroph-Symbiotroph	Animal Pathogen-Endophyte-Plant Pathogen-Undefined Saprotroph	Possible	Microfungus	NULL	Saprobic in soil or rotting vegetation, some species heat-tolerant and associatated with silage and compost, a few associated with humans and animals (Cannon & Kirk 2007)	Cannon PF, Kirk PM. 2007. Fungal Families of the World. CAB International, Cambridge (ISBN: 978-0851998275)
ASV_1626	0	0	0	0	0	0	11	0	0	98	82	260	d__Fungi; p__unclassified_Fungi; c__unclassified_Fungi; o__unclassified_Fungi; f__unclassified_Fungi; g__unclassified_Fungi; s__unclassified_Fungi	NA	NA	NA	NA	NA	NA	NA	NA	NA	NA	NA
ASV_1843	811	20	411	671	721	239	82	35	73	72	109	85	d__Fungi; p__Ascomycota; c__Sordariomycetes; o__Microascales; f__Microascaceae; g__Lophotrichus; s__Lophotrichus_fimeti	Microascaceae	1CB1CD6A-36B9-11D5-9548-00D0592D548C	81001	9	Pathotroph-Saprotroph-Symbiotroph	Animal Pathogen-Endophyte-Plant Pathogen-Undefined Saprotroph	Possible	Microfungus	NULL	Saprobic in soil or rotting vegetation, some species heat-tolerant and associatated with silage and compost, a few associated with humans and animals (Cannon & Kirk 2007)	Cannon PF, Kirk PM. 2007. Fungal Families of the World. CAB International, Cambridge (ISBN: 978-0851998275)
ASV_670	0	0	0	0	0	0	0	59	0	0	141	145	d__Fungi; p__Ascomycota; c__Sordariomycetes; o__Sordariales; f__Chaetomiaceae; g__Chaetomium; s__Chaetomium_grande	Chaetomiaceae	1CB1CCE0-36B9-11D5-9548-00D0592D548C	80582	9	Pathotroph-Saprotroph-Symbiotroph	Animal Pathogen-Dung Saprotroph-Endophyte-Epiphyte-Plant Saprotroph-Wood Saprotroph	Possible	Microfungus	Soft Rot	Saprobic, acting as key decay organisms of plant materials and plant-derived commodities (Cannon & Kirk 2007); Epiphyte detection method-culture (Massimo et al. 2015); Endophyte detection method-culture (Busby et al. 2016, David et al. 2016); Likely opportunistic human pathogen (Irinyi et al. 2015)	Seehann G, et al. 1975. List of Fungi in Soft-Rot Tissue Tests. Institute fur Holzbiologie und Holzschutz, Bundesforschungsanstalt fur Forst - und Holzwirtshaft, Hamburg - Lohbrugge, Germany; Cannon PF, Kirk PM. 2007. Fungal Families of the World. CAB International, Cambridge ((https://isbnsearch.org/isbn/9780851998275)); Bills GF, et al. 2013. Current Opinion in Microbiology 16:549-565 ((https:/…
ASV_1159	656	2074	234	1183	819	329	48	68	72	100	96	92	d__Fungi; p__Ascomycota; c__Sordariomycetes; o__Sordariales; f__Chaetomiaceae; g__unidentified; s__unidentified	Chaetomiaceae	1CB1CCE0-36B9-11D5-9548-00D0592D548C	80582	9	Pathotroph-Saprotroph-Symbiotroph	Animal Pathogen-Dung Saprotroph-Endophyte-Epiphyte-Plant Saprotroph-Wood Saprotroph	Possible	Microfungus	Soft Rot	Saprobic, acting as key decay organisms of plant materials and plant-derived commodities (Cannon & Kirk 2007); Epiphyte detection method-culture (Massimo et al. 2015); Endophyte detection method-culture (Busby et al. 2016, David et al. 2016); Likely opportunistic human pathogen (Irinyi et al. 2015)	Seehann G, et al. 1975. List of Fungi in Soft-Rot Tissue Tests. Institute fur Holzbiologie und Holzschutz, Bundesforschungsanstalt fur Forst - und Holzwirtshaft, Hamburg - Lohbrugge, Germany; Cannon PF, Kirk PM. 2007. Fungal Families of the World. CAB International, Cambridge ((https://isbnsearch.org/isbn/9780851998275)); Bills GF, et al. 2013. Current Opinion in Microbiology 16:549-565 ((https:/…
ASV_1931	0	0	0	493	4	0	100	55	91	53	61	77	d__Fungi; p__Ascomycota; c__Sordariomycetes; o__Hypocreales; f__Hypocreales_fam_Incertae_sedis; g__Chlamydomyces; s__unidentified	Hypocreales	1CB18E60-36B9-11D5-9548-00D0592D548C	90477	7	Saprotroph	Undefined Saprotroph	Possible	Microfungus	NULL	NULL	Sterkenburg E, et al. 2015. New Phytologist 207:1145-1158 ((https://doi.org/10.1111/nph.13426))
ASV_716	157	114	174	190	173	57	109	24	83	58	47	69	d__Fungi; p__Mortierellomycota; c__Mortierellomycetes; o__Mortierellales; f__Mortierellaceae; g__Mortierella; s__Mortierella_polygonia	Mortierellaceae	3BD31551-4295-4664-858B-8E44073A293E	816415	9	Saprotroph-Symbiotroph	Endophyte-Litter Saprotroph-Soil Saprotroph-Undefined Saprotroph	Possible	Microfungus	NULL	Saprobic in soil and thus frequenctly isolated from soil and material contaminated with soil such as hay or rotten silage and spoil tips (Cannon & Kirk 2007)	Cannon PF, Kirk PM. 2007. Fungal Families of the World. CAB International, Cambridge (ISBN: 978-0851998275); Purahong W, et al. 2016. Molecular Ecology 25:4059-4074 ((https://doi.org/10.1111/mec.13739))
ASV_481	0	0	0	0	0	0	0	0	0	290	0	260	d__Fungi; p__unclassified_Fungi; c__unclassified_Fungi; o__unclassified_Fungi; f__unclassified_Fungi; g__unclassified_Fungi; s__unclassified_Fungi	NA	NA	NA	NA	NA	NA	NA	NA	NA	NA	NA
ASV_1280	0	0	0	0	0	0	143	46	173	0	10	0	d__Fungi; p__Basidiomycota; c__Agaricomycetes; o__unidentified; f__unidentified; g__unidentified; s__unidentified	NA	NA	NA	NA	NA	NA	NA	NA	NA	NA	NA
ASV_19	0	0	14	0	0	0	78	48	75	48	61	78	d__Fungi; p__Ascomycota; c__Sordariomycetes; o__Trichosphaeriales; f__Trichosphaeriaceae; g__unidentified; s__unidentified	NA	NA	NA	NA	NA	NA	NA	NA	NA	NA	NA
ASV_1193	0	14	0	0	279	458	76	0	36	63	0	187	d__Fungi; p__unidentified; c__unidentified; o__unidentified; f__unidentified; g__unidentified; s__unidentified	NA	NA	NA	NA	NA	NA	NA	NA	NA	NA	NA
ASV_811	0	5	0	0	0	0	39	74	25	77	93	101	d__Fungi; p__Ascomycota; c__Sordariomycetes; o__Sordariales; f__Chaetomiaceae; g__Myceliophthora; s__Myceliophthora_fergusii	Chaetomiaceae	1CB1CCE0-36B9-11D5-9548-00D0592D548C	80582	9	Pathotroph-Saprotroph-Symbiotroph	Animal Pathogen-Dung Saprotroph-Endophyte-Epiphyte-Plant Saprotroph-Wood Saprotroph	Possible	Microfungus	Soft Rot	Saprobic, acting as key decay organisms of plant materials and plant-derived commodities (Cannon & Kirk 2007); Epiphyte detection method-culture (Massimo et al. 2015); Endophyte detection method-culture (Busby et al. 2016, David et al. 2016); Likely opportunistic human pathogen (Irinyi et al. 2015)	Seehann G, et al. 1975. List of Fungi in Soft-Rot Tissue Tests. Institute fur Holzbiologie und Holzschutz, Bundesforschungsanstalt fur Forst - und Holzwirtshaft, Hamburg - Lohbrugge, Germany; Cannon PF, Kirk PM. 2007. Fungal Families of the World. CAB International, Cambridge ((https://isbnsearch.org/isbn/9780851998275)); Bills GF, et al. 2013. Current Opinion in Microbiology 16:549-565 ((https:/…
ASV_280	241	356	559	430	0	110	91	86	60	50	0	60	d__Fungi; p__Basidiomycota; c__Tremellomycetes; o__Cystofilobasidiales; f__Mrakiaceae; g__Tausonia; s__Tausonia_pullulans	Tausonia pullulans	C878ACC6-0D1D-48D0-8CE5-F0207FD69215	812190	20	Saprotroph	Undefined Saprotroph	Probable	Yeast	NULL	Isolated from an experimental brewery (Fell & Scorzetti 2004; Syn. Basidiotrichosporon pullulans, Guehomyces pullulans, Monilia pullulans, Oidium pullulans, Oospora pullulans, Trichosporon pullulans)	Fell JW, Scorzetti G. 2004. International Journal of Systematic and Evolutionary Microbiology 54:995-998 ((https://doi.org/10.1099/ijs.0.03017-0))
ASV_1950	0	0	0	0	146	0	43	34	42	85	87	58	d__Fungi; p__Ascomycota; c__Eurotiomycetes; o__Onygenales; f__Onygenales_fam_Incertae_sedis; g__Chrysosporium; s__Chrysosporium_lobatum	Chrysosporium	1CB1AD43-36B9-11D5-9548-00D0592D548C	7645	13	Pathotroph-Saprotroph	Plant Pathogen-Undefined Saprotroph-|Wood Saprotroph|	Highly Probable	Microfungus	Soft Rot	Decay wood (P玫lme et al. 2020)	Seehann G, et al. 1975. List of Fungi in Soft-Rot Tissue Tests. Institute fur Holzbiologie und Holzschutz, Bundesforschungsanstalt fur Forst - und Holzwirtshaft, Hamburg - Lohbrugge, Germany; Tedersoo L, et al. 2014. Science 346:e1256688 ((https://doi.org/10.1126/science.1256688)); P玫lme S, et al. 2020. Fungal Diversity 105:1-16 ((https://doi.org/10.1007/s13225-020-00466-2))
ASV_1344	0	284	823	0	0	0	107	92	56	0	57	78	d__Fungi; p__Ascomycota; c__Sordariomycetes; o__Sordariales; f__Chaetomiaceae; g__Botryotrichum; s__Botryotrichum_atrogriseum	Chaetomiaceae	1CB1CCE0-36B9-11D5-9548-00D0592D548C	80582	9	Pathotroph-Saprotroph-Symbiotroph	Animal Pathogen-Dung Saprotroph-Endophyte-Epiphyte-Plant Saprotroph-Wood Saprotroph	Possible	Microfungus	Soft Rot	Saprobic, acting as key decay organisms of plant materials and plant-derived commodities (Cannon & Kirk 2007); Epiphyte detection method-culture (Massimo et al. 2015); Endophyte detection method-culture (Busby et al. 2016, David et al. 2016); Likely opportunistic human pathogen (Irinyi et al. 2015)	Seehann G, et al. 1975. List of Fungi in Soft-Rot Tissue Tests. Institute fur Holzbiologie und Holzschutz, Bundesforschungsanstalt fur Forst - und Holzwirtshaft, Hamburg - Lohbrugge, Germany; Cannon PF, Kirk PM. 2007. Fungal Families of the World. CAB International, Cambridge ((https://isbnsearch.org/isbn/9780851998275)); Bills GF, et al. 2013. Current Opinion in Microbiology 16:549-565 ((https:/…
ASV_1000	0	0	0	0	0	0	71	0	72	87	53	0	d__Fungi; p__Ascomycota; c__Eurotiomycetes; o__Eurotiales; f__Aspergillaceae; g__Aspergillus; s__Aspergillus_chlamydosporus	Eurotiales	1CB1CE25-36B9-11D5-9548-00D0592D548C	90472	7	Saprotroph	Undefined Saprotroph	Possible	Microfungus	NULL	NULL	Sterkenburg E, et al. 2015. New Phytologist 207:1145-1158 ((https://doi.org/10.1111/nph.13426))
ASV_1463	7	0	6	0	0	0	182	0	89	0	10	12	d__Fungi; p__unidentified; c__unidentified; o__unidentified; f__unidentified; g__unidentified; s__unidentified	NA	NA	NA	NA	NA	NA	NA	NA	NA	NA	NA
ASV_404	732	484	985	12	0	0	88	44	76	20	21	20	d__Fungi; p__Ascomycota; c__Sordariomycetes; o__Sordariales; f__Chaetomiaceae; g__unidentified; s__unidentified	Chaetomiaceae	1CB1CCE0-36B9-11D5-9548-00D0592D548C	80582	9	Pathotroph-Saprotroph-Symbiotroph	Animal Pathogen-Dung Saprotroph-Endophyte-Epiphyte-Plant Saprotroph-Wood Saprotroph	Possible	Microfungus	Soft Rot	Saprobic, acting as key decay organisms of plant materials and plant-derived commodities (Cannon & Kirk 2007); Epiphyte detection method-culture (Massimo et al. 2015); Endophyte detection method-culture (Busby et al. 2016, David et al. 2016); Likely opportunistic human pathogen (Irinyi et al. 2015)	Seehann G, et al. 1975. List of Fungi in Soft-Rot Tissue Tests. Institute fur Holzbiologie und Holzschutz, Bundesforschungsanstalt fur Forst - und Holzwirtshaft, Hamburg - Lohbrugge, Germany; Cannon PF, Kirk PM. 2007. Fungal Families of the World. CAB International, Cambridge ((https://isbnsearch.org/isbn/9780851998275)); Bills GF, et al. 2013. Current Opinion in Microbiology 16:549-565 ((https:/…
ASV_706	806	390	267	211	1078	0	86	36	40	34	37	53	d__Fungi; p__Ascomycota; c__Sordariomycetes; o__Hypocreales; f__Stachybotryaceae; g__unclassified_Stachybotryaceae; s__unclassified_Stachybotryaceae	Hypocreales	1CB18E60-36B9-11D5-9548-00D0592D548C	90477	7	Saprotroph	Undefined Saprotroph	Possible	Microfungus	NULL	NULL	Sterkenburg E, et al. 2015. New Phytologist 207:1145-1158 ((https://doi.org/10.1111/nph.13426))
ASV_1111	29	257	74	78	516	10	48	53	72	19	39	41	d__Fungi; p__Ascomycota; c__Dothideomycetes; o__Pleosporales; f__Pleosporaceae; g__Alternaria; s__unidentified	Pleosporaceae	1CB1CDA2-36B9-11D5-9548-00D0592D548C	81188	9	Pathotroph-Saprotroph	Endophyte-Lichen Parasite-Plant Pathogen-Undefined Saprotroph	Probable	Microfungus	NULL	Necrotrophic pathogens and saprobes, especially associated with grasses. Many species are seed-borne (Cannon & Kirk 2007)	Cannon PF, Kirk PM. 2007. Fungal Families of the World. CAB International, Cambridge (ISBN: 978-0851998275); David AS, et al. 2016. Microbial Ecology 71:912-926 ((https://doi.org/10.1007/s00248-015-0712-6)); Lawrey JD, Diederich P. 2016. http://www.lichenicolous.net (accessed 24 May 2017) ((http://www.lichenicolous.net))
ASV_1572	0	0	0	0	0	0	63	67	57	42	49	0	d__Fungi; p__Ascomycota; c__Sordariomycetes; o__Microascales; f__Microascaceae; g__Acaulium; s__Acaulium_caviariforme	Microascaceae	1CB1CD6A-36B9-11D5-9548-00D0592D548C	81001	9	Pathotroph-Saprotroph-Symbiotroph	Animal Pathogen-Endophyte-Plant Pathogen-Undefined Saprotroph	Possible	Microfungus	NULL	Saprobic in soil or rotting vegetation, some species heat-tolerant and associatated with silage and compost, a few associated with humans and animals (Cannon & Kirk 2007)	Cannon PF, Kirk PM. 2007. Fungal Families of the World. CAB International, Cambridge (ISBN: 978-0851998275)
ASV_1152	0	111	195	0	0	0	60	43	69	50	0	51	d__Fungi; p__Ascomycota; c__Leotiomycetes; o__Thelebolales; f__Pseudeurotiaceae; g__Pseudogymnoascus; s__Pseudogymnoascus_roseus	Pseudeurotiaceae	1CB1CDAD-36B9-11D5-9548-00D0592D548C	81222	9	Saprotroph	Plant Saprotroph-Wood Saprotroph	Probable	Microfungus	NULL	Saprobic on woody tissue and rotting vegetation, often isolated from soil (Cannon & Kirk 2007)	Cannon PF, Kirk PM. 2007. Fungal Families of the World. CAB International, Cambridge (ISBN: 978-0851998275)
ASV_1627	1267	0	1254	0	33	0	53	66	0	57	60	0	d__Fungi; p__Ascomycota; c__Eurotiomycetes; o__Eurotiales; f__Aspergillaceae; g__Penicillium; s__Penicillium_raperi	Eurotiales	1CB1CE25-36B9-11D5-9548-00D0592D548C	90472	7	Saprotroph	Undefined Saprotroph	Possible	Microfungus	NULL	NULL	Sterkenburg E, et al. 2015. New Phytologist 207:1145-1158 ((https://doi.org/10.1111/nph.13426))
ASV_1954	0	10	0	0	0	0	0	0	0	0	154	0	d__Fungi; p__Ascomycota; c__Sordariomycetes; o__Microascales; f__Microascaceae; g__Acaulium; s__Acaulium_acremonium	Microascaceae	1CB1CD6A-36B9-11D5-9548-00D0592D548C	81001	9	Pathotroph-Saprotroph-Symbiotroph	Animal Pathogen-Endophyte-Plant Pathogen-Undefined Saprotroph	Possible	Microfungus	NULL	Saprobic in soil or rotting vegetation, some species heat-tolerant and associatated with silage and compost, a few associated with humans and animals (Cannon & Kirk 2007)	Cannon PF, Kirk PM. 2007. Fungal Families of the World. CAB International, Cambridge (ISBN: 978-0851998275)
ASV_279	0	0	9	0	0	0	54	22	91	34	7	19	d__Fungi; p__unclassified_Fungi; c__unclassified_Fungi; o__unclassified_Fungi; f__unclassified_Fungi; g__unclassified_Fungi; s__unclassified_Fungi	NA	NA	NA	NA	NA	NA	NA	NA	NA	NA	NA
ASV_1044	0	0	0	0	0	0	76	0	55	27	41	31	d__Fungi; p__Ascomycota; c__Dothideomycetes; o__Pleosporales; f__Didymellaceae; g__unclassified_Didymellaceae; s__unclassified_Didymellaceae	Didymellaceae	F971F4FB-F68A-481E-B5F1-2BF2B753AA5D	508292	9	Pathotroph-Saprotroph	Animal Pathogen-Plant Pathogen-Undefined Saprotroph	Possible	Microfungus	NULL	NULL	Tedersoo L, et al. 2014. Science 346:e1256688 ((https://doi.org/10.1126/science.1256688))
ASV_609	348	0	0	0	0	0	52	0	36	39	48	43	d__Fungi; p__Ascomycota; c__Sordariomycetes; o__Hypocreales; f__Nectriaceae; g__Fusarium; s__unclassified_Fusarium	Nectriaceae	1CB1CD7A-36B9-11D5-9548-00D0592D548C	81059	9	Pathotroph-Saprotroph-Symbiotroph	Animal Pathogen-Endophyte-Fungal Parasite-Lichen Parasite-Plant Pathogen-Wood Saprotroph	Possible	Microfungus	NULL	Fusarium species are amongst the economically significant plant pathogens (Cannon & Kirk 2007)	Cannon PF, Kirk PM. 2007. Fungal Families of the World. CAB International, Cambridge (ISBN: 978-0851998275); Hirooka Y, et al. 2012. Studies in Mycology 711-210 ((https://doi.org/10.3114/sim0001)); Tedersoo L, et al. 2014. Science 346:e1256688 ((https://doi.org/10.1126/science.1256688)); The American Phytopathological Society Common Names of Plant Diseases ((http://www.apsnet.org/publications/com…
ASV_462	0	0	494	0	0	14	47	54	62	0	0	32	d__Fungi; p__Ascomycota; c__Sordariomycetes; o__Hypocreales; f__Hypocreales_fam_Incertae_sedis; g__Acremonium; s__Acremonium_furcatum	Hypocreales	1CB18E60-36B9-11D5-9548-00D0592D548C	90477	7	Saprotroph	Undefined Saprotroph	Possible	Microfungus	NULL	NULL	Sterkenburg E, et al. 2015. New Phytologist 207:1145-1158 ((https://doi.org/10.1111/nph.13426))
ASV_786	0	311	0	0	0	0	0	86	0	52	30	53	d__Fungi; p__Ascomycota; c__Sordariomycetes; o__Microascales; f__Microascaceae; g__Cephalotrichum; s__Cephalotrichum_stemonitis	Microascaceae	1CB1CD6A-36B9-11D5-9548-00D0592D548C	81001	9	Pathotroph-Saprotroph-Symbiotroph	Animal Pathogen-Endophyte-Plant Pathogen-Undefined Saprotroph	Possible	Microfungus	NULL	Saprobic in soil or rotting vegetation, some species heat-tolerant and associatated with silage and compost, a few associated with humans and animals (Cannon & Kirk 2007)	Cannon PF, Kirk PM. 2007. Fungal Families of the World. CAB International, Cambridge (ISBN: 978-0851998275)
ASV_1649	0	10	0	0	0	0	14	21	0	67	50	61	d__Fungi; p__unclassified_Fungi; c__unclassified_Fungi; o__unclassified_Fungi; f__unclassified_Fungi; g__unclassified_Fungi; s__unclassified_Fungi	NA	NA	NA	NA	NA	NA	NA	NA	NA	NA	NA
ASV_1644	0	406	6	0	0	0	63	46	75	7	15	6	d__Fungi; p__Ascomycota; c__Eurotiomycetes; o__Eurotiales; f__Trichocomaceae; g__Thermomyces; s__unclassified_Thermomyces	Eurotiales	1CB1CE25-36B9-11D5-9548-00D0592D548C	90472	7	Saprotroph	Undefined Saprotroph	Possible	Microfungus	NULL	NULL	Sterkenburg E, et al. 2015. New Phytologist 207:1145-1158 ((https://doi.org/10.1111/nph.13426))
ASV_1598	0	0	0	0	0	0	32	18	20	36	31	38	d__Fungi; p__Ascomycota; c__Eurotiomycetes; o__Onygenales; f__Onygenales_fam_Incertae_sedis; g__Chrysosporium; s__Chrysosporium_lobatum	Chrysosporium	1CB1AD43-36B9-11D5-9548-00D0592D548C	7645	13	Pathotroph-Saprotroph	Plant Pathogen-Undefined Saprotroph-|Wood Saprotroph|	Highly Probable	Microfungus	Soft Rot	Decay wood (P玫lme et al. 2020)	Seehann G, et al. 1975. List of Fungi in Soft-Rot Tissue Tests. Institute fur Holzbiologie und Holzschutz, Bundesforschungsanstalt fur Forst - und Holzwirtshaft, Hamburg - Lohbrugge, Germany; Tedersoo L, et al. 2014. Science 346:e1256688 ((https://doi.org/10.1126/science.1256688)); P玫lme S, et al. 2020. Fungal Diversity 105:1-16 ((https://doi.org/10.1007/s13225-020-00466-2))
ASV_399	97	186	182	126	72	26	63	12	37	20	17	30	d__Fungi; p__Ascomycota; c__Dothideomycetes; o__Capnodiales; f__Mycosphaerellaceae; g__Mycosphaerella; s__Mycosphaerella_tassiana	Mycosphaerellaceae	1CB1CD75-36B9-11D5-9548-00D0592D548C	81043	9	Pathotroph-Saprotroph	Plant Pathogen-Undefined Saprotroph	Probable	Microfungus	NULL	Biotrophic, necrotrophic or saprobic on various plant tissues (Cannon & Kirk 2007)	Cannon PF, Kirk PM. 2007. Fungal Families of the World. CAB International, Cambridge (ISBN: 978-0851998275)
ASV_170	0	0	0	0	0	0	0	52	40	0	36	35	d__Fungi; p__Ascomycota; c__Sordariomycetes; o__Sordariales; f__Chaetomiaceae; g__Mycothermus; s__Mycothermus_thermophilus	Chaetomiaceae	1CB1CCE0-36B9-11D5-9548-00D0592D548C	80582	9	Pathotroph-Saprotroph-Symbiotroph	Animal Pathogen-Dung Saprotroph-Endophyte-Epiphyte-Plant Saprotroph-Wood Saprotroph	Possible	Microfungus	Soft Rot	Saprobic, acting as key decay organisms of plant materials and plant-derived commodities (Cannon & Kirk 2007); Epiphyte detection method-culture (Massimo et al. 2015); Endophyte detection method-culture (Busby et al. 2016, David et al. 2016); Likely opportunistic human pathogen (Irinyi et al. 2015)	Seehann G, et al. 1975. List of Fungi in Soft-Rot Tissue Tests. Institute fur Holzbiologie und Holzschutz, Bundesforschungsanstalt fur Forst - und Holzwirtshaft, Hamburg - Lohbrugge, Germany; Cannon PF, Kirk PM. 2007. Fungal Families of the World. CAB International, Cambridge ((https://isbnsearch.org/isbn/9780851998275)); Bills GF, et al. 2013. Current Opinion in Microbiology 16:549-565 ((https:/…
ASV_1021	0	0	0	0	537	326	57	35	57	10	17	7	d__Fungi; p__Ascomycota; c__Sordariomycetes; o__Hypocreales; f__Nectriaceae; g__Fusarium; s__Fusarium_solani	Nectriaceae	1CB1CD7A-36B9-11D5-9548-00D0592D548C	81059	9	Pathotroph-Saprotroph-Symbiotroph	Animal Pathogen-Endophyte-Fungal Parasite-Lichen Parasite-Plant Pathogen-Wood Saprotroph	Possible	Microfungus	NULL	Fusarium species are amongst the economically significant plant pathogens (Cannon & Kirk 2007)	Cannon PF, Kirk PM. 2007. Fungal Families of the World. CAB International, Cambridge (ISBN: 978-0851998275); Hirooka Y, et al. 2012. Studies in Mycology 711-210 ((https://doi.org/10.3114/sim0001)); Tedersoo L, et al. 2014. Science 346:e1256688 ((https://doi.org/10.1126/science.1256688)); The American Phytopathological Society Common Names of Plant Diseases ((http://www.apsnet.org/publications/com…
ASV_45	0	0	0	0	0	0	82	64	0	61	0	0	d__Fungi; p__unclassified_Fungi; c__unclassified_Fungi; o__unclassified_Fungi; f__unclassified_Fungi; g__unclassified_Fungi; s__unclassified_Fungi	NA	NA	NA	NA	NA	NA	NA	NA	NA	NA	NA
ASV_506	0	0	0	202	0	0	62	30	39	15	19	25	d__Fungi; p__Ascomycota; c__Sordariomycetes; o__Microascales; f__Microascaceae; g__Acaulium; s__Acaulium_caviariforme	Microascaceae	1CB1CD6A-36B9-11D5-9548-00D0592D548C	81001	9	Pathotroph-Saprotroph-Symbiotroph	Animal Pathogen-Endophyte-Plant Pathogen-Undefined Saprotroph	Possible	Microfungus	NULL	Saprobic in soil or rotting vegetation, some species heat-tolerant and associatated with silage and compost, a few associated with humans and animals (Cannon & Kirk 2007)	Cannon PF, Kirk PM. 2007. Fungal Families of the World. CAB International, Cambridge (ISBN: 978-0851998275)
ASV_652	5	0	0	0	0	0	25	23	15	40	40	38	d__Fungi; p__Ascomycota; c__Eurotiomycetes; o__Eurotiales; f__Trichocomaceae; g__Sagenomella; s__Sagenomella_oligospora	Eurotiales	1CB1CE25-36B9-11D5-9548-00D0592D548C	90472	7	Saprotroph	Undefined Saprotroph	Possible	Microfungus	NULL	NULL	Sterkenburg E, et al. 2015. New Phytologist 207:1145-1158 ((https://doi.org/10.1111/nph.13426))
ASV_1678	0	0	0	0	0	0	25	32	19	21	15	41	d__Fungi; p__Ascomycota; c__Sordariomycetes; o__Glomerellales; f__Plectosphaerellaceae; g__Sodiomyces; s__Sodiomyces_magadii	Plectosphaerellaceae	949EA3B2-2675-497F-B8DF-EF9CD336728F	510694	13	Pathotroph-Saprotroph-Symbiotroph	Animal Pathogen-Endophyte-Fungal Parasite-Plant Pathogen-Wood Saprotroph	Possible	Microfungus	NULL	NULL	Duncan CG, Eslyn WE. 1966. Mycologia 58:642-645 ((https://doi.org/10.2307/3757045)); Nilsson T. 1973. Studia Forestalia Suecica 104:1-40 ((https://pub.epsilon.slu.se/5711/)); Worrall JJ, et al. 1997. Mycologia 89:199-219 ((https://doi.org/10.2307/3761073)); Hanada RE, et al. 2010. Fungal Biology 114:901-910 ((https://doi.org/10.1016/j.funbio.2010.08.006)); Del Olmo-Ruiz M, Arnold AE. 2014. Mycolo…
ASV_1675	0	0	0	0	0	0	88	0	88	0	0	0	d__Fungi; p__unidentified; c__unidentified; o__unidentified; f__unidentified; g__unidentified; s__unidentified	NA	NA	NA	NA	NA	NA	NA	NA	NA	NA	NA
ASV_967	0	89	224	1281	197	898	53	39	58	0	18	0	d__Fungi; p__Ascomycota; c__Sordariomycetes; o__Hypocreales; f__Stachybotryaceae; g__unclassified_Stachybotryaceae; s__unclassified_Stachybotryaceae	Hypocreales	1CB18E60-36B9-11D5-9548-00D0592D548C	90477	7	Saprotroph	Undefined Saprotroph	Possible	Microfungus	NULL	NULL	Sterkenburg E, et al. 2015. New Phytologist 207:1145-1158 ((https://doi.org/10.1111/nph.13426))
ASV_266	0	0	0	0	0	0	65	0	44	23	0	0	d__Fungi; p__unidentified; c__unidentified; o__unidentified; f__unidentified; g__unidentified; s__unidentified	NA	NA	NA	NA	NA	NA	NA	NA	NA	NA	NA
ASV_247	0	0	0	0	0	0	31	0	38	39	22	21	d__Fungi; p__Ascomycota; c__Eurotiomycetes; o__Eurotiales; f__Aspergillaceae; g__Aspergillus; s__Aspergillus_caninus	Eurotiales	1CB1CE25-36B9-11D5-9548-00D0592D548C	90472	7	Saprotroph	Undefined Saprotroph	Possible	Microfungus	NULL	NULL	Sterkenburg E, et al. 2015. New Phytologist 207:1145-1158 ((https://doi.org/10.1111/nph.13426))
ASV_751	0	0	0	0	76	0	27	0	21	31	26	28	d__Fungi; p__Olpidiomycota; c__Olpidiomycetes; o__Olpidiales; f__Olpidiaceae; g__Olpidium; s__Olpidium_brassicae	Olpidiaceae	1CB1CD82-36B9-11D5-9548-00D0592D548C	81080	9	Pathotroph	Animal Parasite-Fungal Parasite	Probable	NULL	NULL	Parasitic on algae, fungi, mosses, pollen grains and vegetative tissues of flowering and crop plants	Devasahayam HL, Henry LDC. 2009. Illustrated Plant Pathology - Basic Concepts, New India Publishing, New Delhi ((https://isbnsearch.org/isbn/9380235089))
ASV_1809	472	0	0	0	0	0	52	19	36	19	4	18	d__Fungi; p__Ascomycota; c__Sordariomycetes; o__Hypocreales; f__Nectriaceae; g__Nectria; s__Nectria_ramulariae	Nectriaceae	1CB1CD7A-36B9-11D5-9548-00D0592D548C	81059	9	Pathotroph-Saprotroph-Symbiotroph	Animal Pathogen-Endophyte-Fungal Parasite-Lichen Parasite-Plant Pathogen-Wood Saprotroph	Possible	Microfungus	NULL	Fusarium species are amongst the economically significant plant pathogens (Cannon & Kirk 2007)	Cannon PF, Kirk PM. 2007. Fungal Families of the World. CAB International, Cambridge (ISBN: 978-0851998275); Hirooka Y, et al. 2012. Studies in Mycology 711-210 ((https://doi.org/10.3114/sim0001)); Tedersoo L, et al. 2014. Science 346:e1256688 ((https://doi.org/10.1126/science.1256688)); The American Phytopathological Society Common Names of Plant Diseases ((http://www.apsnet.org/publications/com…
ASV_141	0	0	0	0	203	320	41	0	0	29	0	77	d__Fungi; p__unidentified; c__unidentified; o__unidentified; f__unidentified; g__unidentified; s__unidentified	NA	NA	NA	NA	NA	NA	NA	NA	NA	NA	NA
ASV_424	255	90	0	0	131	72	37	20	37	10	14	11	d__Fungi; p__Basidiomycota; c__Tremellomycetes; o__Holtermanniales; f__Holtermanniales_fam_Incertae_sedis; g__Holtermanniella; s__Holtermanniella_takashimae	Holtermanniella	AE1A63D7-A6AD-4B2D-B097-40A5B47F99CC	517033	13	Saprotroph	|Undefined Saprotroph|	Probable	Dimorphic	NULL	NULL	P玫lme S, et al. 2020. Fungal Diversity 105:1-16 ((https://doi.org/10.1007/s13225-020-00466-2))
ASV_1580	0	0	0	0	0	0	0	186	0	0	0	0	d__Fungi; p__Ascomycota; c__Sordariomycetes; o__Sordariales; f__Lasiosphaeriaceae; g__Immersiella; s__Immersiella_caudata	Lasiosphaeriaceae	1CB1CD4A-36B9-11D5-9548-00D0592D548C	80930	9	Saprotroph	Undefined Saprotroph	Probable	Microfungus	NULL	Saprobes found dung, soil and rotting vegetation (Cannon & Kirk 2007)	Cannon PF, Kirk PM. 2007. Fungal Families of the World. CAB International, Cambridge (ISBN: 978-0851998275)
ASV_1825	0	0	0	0	0	0	179	0	0	0	0	0	d__Fungi; p__Ascomycota; c__Eurotiomycetes; o__Eurotiales; f__Aspergillaceae; g__unclassified_Aspergillaceae; s__unclassified_Aspergillaceae	Eurotiales	1CB1CE25-36B9-11D5-9548-00D0592D548C	90472	7	Saprotroph	Undefined Saprotroph	Possible	Microfungus	NULL	NULL	Sterkenburg E, et al. 2015. New Phytologist 207:1145-1158 ((https://doi.org/10.1111/nph.13426))
ASV_1354	0	0	0	0	0	0	40	20	22	15	12	17	d__Fungi; p__unidentified; c__unidentified; o__unidentified; f__unidentified; g__unidentified; s__unidentified	NA	NA	NA	NA	NA	NA	NA	NA	NA	NA	NA
ASV_1880	0	25	264	4	0	0	27	9	23	9	21	24	d__Fungi; p__Ascomycota; c__Dothideomycetes; o__Capnodiales; f__Cladosporiaceae; g__Cladosporium; s__Cladosporium_sphaerospermum	Cladosporiaceae	6EDCD6E4-DE4D-443D-AF6B-A572F626BD45	816548	9	Pathotroph-Saprotroph-Symbiotroph	Animal Pathogen-Endophyte-Lichen Parasite-Plant Pathogen-Wood Saprotroph	Possible	Microfungus	NULL	NULL	Seehann G, et al. 1975. List of Fungi in Soft-Rot Tissue Tests. Institute fur Holzbiologie und Holzschutz, Bundesforschungsanstalt fur Forst - und Holzwirtshaft, Hamburg - Lohbrugge, Germany; Lawrey JD, Diederich P. 2016. http://www.lichenicolous.net (accessed 24 May 2017) ((http://www.lichenicolous.net)); The American Phytopathological Society Common Names of Plant Diseases ((http://www.apsnet.o…
ASV_1551	0	0	0	0	17	0	54	26	20	6	12	12	d__Fungi; p__Mortierellomycota; c__Mortierellomycetes; o__Mortierellales; f__Mortierellaceae; g__Mortierella; s__Mortierella_chienii	Mortierellaceae	3BD31551-4295-4664-858B-8E44073A293E	816415	9	Saprotroph-Symbiotroph	Endophyte-Litter Saprotroph-Soil Saprotroph-Undefined Saprotroph	Possible	Microfungus	NULL	Saprobic in soil and thus frequenctly isolated from soil and material contaminated with soil such as hay or rotten silage and spoil tips (Cannon & Kirk 2007)	Cannon PF, Kirk PM. 2007. Fungal Families of the World. CAB International, Cambridge (ISBN: 978-0851998275); Purahong W, et al. 2016. Molecular Ecology 25:4059-4074 ((https://doi.org/10.1111/mec.13739))
ASV_1526	0	0	0	0	0	0	25	19	15	9	18	24	d__Fungi; p__unclassified_Fungi; c__unclassified_Fungi; o__unclassified_Fungi; f__unclassified_Fungi; g__unclassified_Fungi; s__unclassified_Fungi	NA	NA	NA	NA	NA	NA	NA	NA	NA	NA	NA
ASV_31	0	14	0	0	0	0	53	35	0	41	0	0	d__Fungi; p__Ascomycota; c__Sordariomycetes; o__Hypocreales; f__Hypocreales_fam_Incertae_sedis; g__Chlamydomyces; s__unidentified	Hypocreales	1CB18E60-36B9-11D5-9548-00D0592D548C	90477	7	Saprotroph	Undefined Saprotroph	Possible	Microfungus	NULL	NULL	Sterkenburg E, et al. 2015. New Phytologist 207:1145-1158 ((https://doi.org/10.1111/nph.13426))
ASV_752	0	0	0	0	0	0	42	0	63	0	0	0	d__Fungi; p__Ascomycota; c__Pezizomycetes; o__Pezizales; f__Ascodesmidaceae; g__Cephaliophora; s__Cephaliophora_tropica	Ascodesmidaceae	1CB1CE89-36B9-11D5-9548-00D0592D548C	80482	9	Saprotroph	Dung Saprotroph-Soil Saprotroph	Probable	Microfungus	NULL	Molecular studies indicate that the family clusters within Pyronomataceae, but the latter family is widely circumscribed and may need division (Cannon & Kirk 2007)	Cannon PF, Kirk PM. 2007. Fungal Families of the World. CAB International, Cambridge (ISBN: 978-0851998275)
ASV_1397	0	0	0	0	0	0	20	24	34	3	19	8	d__Fungi; p__Ascomycota; c__Sordariomycetes; o__Microascales; f__Microascaceae; g__Kernia; s__Kernia_nitida	Microascaceae	1CB1CD6A-36B9-11D5-9548-00D0592D548C	81001	9	Pathotroph-Saprotroph-Symbiotroph	Animal Pathogen-Endophyte-Plant Pathogen-Undefined Saprotroph	Possible	Microfungus	NULL	Saprobic in soil or rotting vegetation, some species heat-tolerant and associatated with silage and compost, a few associated with humans and animals (Cannon & Kirk 2007)	Cannon PF, Kirk PM. 2007. Fungal Families of the World. CAB International, Cambridge (ISBN: 978-0851998275)
ASV_1650	351	567	4	0	0	379	24	18	0	0	17	22	d__Fungi; p__Ascomycota; c__Eurotiomycetes; o__Eurotiales; f__Aspergillaceae; g__Aspergillus; s__Aspergillus_ruber	Eurotiales	1CB1CE25-36B9-11D5-9548-00D0592D548C	90472	7	Saprotroph	Undefined Saprotroph	Possible	Microfungus	NULL	NULL	Sterkenburg E, et al. 2015. New Phytologist 207:1145-1158 ((https://doi.org/10.1111/nph.13426))
ASV_1768	115	15	248	0	0	0	16	22	13	17	17	37	d__Fungi; p__Ascomycota; c__Saccharomycetes; o__Saccharomycetales; f__Pichiaceae; g__Pichia; s__unidentified	Saccharomycetales	B73A15F4-AB90-4E11-B6D7-E0BE710B986C	816369	7	Saprotroph	Undefined Saprotroph	Possible	Yeast	NULL	NULL	Sterkenburg E, et al. 2015. New Phytologist 207:1145-1158 ((https://doi.org/10.1111/nph.13426))
ASV_193	0	0	0	0	0	0	0	0	11	25	48	30	d__Fungi; p__Ascomycota; c__Sordariomycetes; o__Trichosphaeriales; f__Trichosphaeriaceae; g__Nigrospora; s__Nigrospora_oryzae	Nigrospora oryzae	1CB1B51D-36B9-11D5-9548-00D0592D548C	253729	20	Pathotroph-Symbiotroph	Endophyte-Plant Pathogen	Probable	NULL	NULL	Host - broad host range	Costa IPMW, et al. 2012. Mycotaxon 119:e26 ((http://mycotaxon.com/resources/checklists/costa_v119_checklist.pdf)); The American Phytopathological Society Common Names of Plant Diseases ((http://www.apsnet.org/publications/commonnames/Pages/default.aspx))
ASV_1632	0	0	0	0	0	0	10	15	0	27	38	31	d__Fungi; p__Basidiomycota; c__Pucciniomycetes; o__Pucciniales; f__unclassified_Pucciniales; g__unclassified_Pucciniales; s__unclassified_Pucciniales	NA	NA	NA	NA	NA	NA	NA	NA	NA	NA	NA
ASV_1091	0	801	386	5	3	0	22	32	29	12	6	16	d__Fungi; p__Ascomycota; c__Eurotiomycetes; o__Eurotiales; f__Aspergillaceae; g__Aspergillus; s__Aspergillus_penicillioides	Eurotiales	1CB1CE25-36B9-11D5-9548-00D0592D548C	90472	7	Saprotroph	Undefined Saprotroph	Possible	Microfungus	NULL	NULL	Sterkenburg E, et al. 2015. New Phytologist 207:1145-1158 ((https://doi.org/10.1111/nph.13426))
ASV_955	0	0	0	0	0	0	37	17	43	0	0	0	d__Fungi; p__Ascomycota; c__Orbiliomycetes; o__Orbiliales; f__Orbiliaceae; g__Duddingtonia; s__Duddingtonia_flagrans	Orbiliaceae	1CB19716-36B9-11D5-9548-00D0592D548C	81091	9	Saprotroph	Wood Saprotroph	Probable	Microfungus	NULL	Saprobic, found especially on wood in both wet and dry habitats. Many species are nematophagous, forming adhesive knobs, nets or ring-like traps in the presence of a food source; perhaps a strategy for life in low-nitrogen environments. There have been reports of associations with algae for a few species, but an established lichen association appears not to exist (Cannon & Kirk 2007)	Cannon PF, Kirk PM. 2007. Fungal Families of the World. CAB International, Cambridge (ISBN: 978-0851998275)
ASV_832	0	4	0	2	0	0	9	11	11	20	21	21	d__Fungi; p__unclassified_Fungi; c__unclassified_Fungi; o__unclassified_Fungi; f__unclassified_Fungi; g__unclassified_Fungi; s__unclassified_Fungi	NA	NA	NA	NA	NA	NA	NA	NA	NA	NA	NA
ASV_127	449	237	492	303	0	0	25	0	0	33	18	17	d__Fungi; p__Ascomycota; c__Pezizomycetes; o__Pezizales; f__Ascodesmidaceae; g__Cephaliophora; s__unidentified	Ascodesmidaceae	1CB1CE89-36B9-11D5-9548-00D0592D548C	80482	9	Saprotroph	Dung Saprotroph-Soil Saprotroph	Probable	Microfungus	NULL	Molecular studies indicate that the family clusters within Pyronomataceae, but the latter family is widely circumscribed and may need division (Cannon & Kirk 2007)	Cannon PF, Kirk PM. 2007. Fungal Families of the World. CAB International, Cambridge (ISBN: 978-0851998275)
ASV_483	0	0	0	0	0	404	0	0	47	50	0	0	d__Fungi; p__Ascomycota; c__Sordariomycetes; o__Microascales; f__Microascaceae; g__Microascus; s__Microascus_paisii	Microascaceae	1CB1CD6A-36B9-11D5-9548-00D0592D548C	81001	9	Pathotroph-Saprotroph-Symbiotroph	Animal Pathogen-Endophyte-Plant Pathogen-Undefined Saprotroph	Possible	Microfungus	NULL	Saprobic in soil or rotting vegetation, some species heat-tolerant and associatated with silage and compost, a few associated with humans and animals (Cannon & Kirk 2007)	Cannon PF, Kirk PM. 2007. Fungal Families of the World. CAB International, Cambridge (ISBN: 978-0851998275)
ASV_886	0	0	0	0	0	0	42	0	0	0	38	55	d__Fungi; p__Ascomycota; c__Sordariomycetes; o__Sordariales; f__Chaetomiaceae; g__Chaetomium; s__unidentified	Chaetomiaceae	1CB1CCE0-36B9-11D5-9548-00D0592D548C	80582	9	Pathotroph-Saprotroph-Symbiotroph	Animal Pathogen-Dung Saprotroph-Endophyte-Epiphyte-Plant Saprotroph-Wood Saprotroph	Possible	Microfungus	Soft Rot	Saprobic, acting as key decay organisms of plant materials and plant-derived commodities (Cannon & Kirk 2007); Epiphyte detection method-culture (Massimo et al. 2015); Endophyte detection method-culture (Busby et al. 2016, David et al. 2016); Likely opportunistic human pathogen (Irinyi et al. 2015)	Seehann G, et al. 1975. List of Fungi in Soft-Rot Tissue Tests. Institute fur Holzbiologie und Holzschutz, Bundesforschungsanstalt fur Forst - und Holzwirtshaft, Hamburg - Lohbrugge, Germany; Cannon PF, Kirk PM. 2007. Fungal Families of the World. CAB International, Cambridge ((https://isbnsearch.org/isbn/9780851998275)); Bills GF, et al. 2013. Current Opinion in Microbiology 16:549-565 ((https:/…
ASV_1821	0	0	0	0	0	0	56	77	0	0	0	0	d__Fungi; p__Ascomycota; c__Sordariomycetes; o__Microascales; f__Microascaceae; g__Microascus; s__unclassified_Microascus	Microascaceae	1CB1CD6A-36B9-11D5-9548-00D0592D548C	81001	9	Pathotroph-Saprotroph-Symbiotroph	Animal Pathogen-Endophyte-Plant Pathogen-Undefined Saprotroph	Possible	Microfungus	NULL	Saprobic in soil or rotting vegetation, some species heat-tolerant and associatated with silage and compost, a few associated with humans and animals (Cannon & Kirk 2007)	Cannon PF, Kirk PM. 2007. Fungal Families of the World. CAB International, Cambridge (ISBN: 978-0851998275)
ASV_388	0	0	0	0	0	0	17	0	0	33	0	28	d__Fungi; p__unclassified_Fungi; c__unclassified_Fungi; o__unclassified_Fungi; f__unclassified_Fungi; g__unclassified_Fungi; s__unclassified_Fungi	NA	NA	NA	NA	NA	NA	NA	NA	NA	NA	NA
ASV_29	0	0	0	0	0	0	40	12	26	0	8	0	d__Fungi; p__unclassified_Fungi; c__unclassified_Fungi; o__unclassified_Fungi; f__unclassified_Fungi; g__unclassified_Fungi; s__unclassified_Fungi	NA	NA	NA	NA	NA	NA	NA	NA	NA	NA	NA
ASV_16	0	0	0	0	0	0	10	20	11	20	20	23	d__Fungi; p__Ascomycota; c__Sordariomycetes; o__Sordariales; f__Sordariales_fam_Incertae_sedis; g__Remersonia; s__Remersonia_thermophila	Remersonia	65B7F374-A2E2-4D3E-BE6D-F98C64665411	27809	13	Saprotroph	|Dung Saprotroph|	Probable	Microfungus	NULL	Decay dung (P玫lme et al. 2020)	P玫lme S, et al. 2020. Fungal Diversity 105:1-16 ((https://doi.org/10.1007/s13225-020-00466-2))
ASV_1680	0	0	0	0	0	66	14	0	0	20	12	46	d__Fungi; p__unclassified_Fungi; c__unclassified_Fungi; o__unclassified_Fungi; f__unclassified_Fungi; g__unclassified_Fungi; s__unclassified_Fungi	NA	NA	NA	NA	NA	NA	NA	NA	NA	NA	NA
ASV_1784	0	0	0	0	0	0	14	22	23	15	4	0	d__Fungi; p__Ascomycota; c__Dothideomycetes; o__Dothideomycetes_ord_Incertae_sedis; f__Eremomycetaceae; g__Arthrographis; s__Arthrographis_curvata	Arthrographis	1CB1C4AF-36B9-11D5-9548-00D0592D548C	7222	13	Saprotroph	|Undefined Saprotroph|	Probable	Microfungus	NULL	As animal_decomposer (P玫lme et al. 2020); Decay animal material (P玫lme et al. 2020)	Tedersoo L, et al. 2014. Science 346:e1256688 ((https://doi.org/10.1126/science.1256688)); P玫lme S, et al. 2020. Fungal Diversity 105:1-16 ((https://doi.org/10.1007/s13225-020-00466-2))
ASV_1083	0	7	0	0	2	0	0	0	0	24	12	34	d__Fungi; p__unidentified; c__unidentified; o__unidentified; f__unidentified; g__unidentified; s__unidentified	NA	NA	NA	NA	NA	NA	NA	NA	NA	NA	NA
ASV_1011	0	0	0	0	0	0	0	0	0	45	32	36	d__Fungi; p__Ascomycota; c__Sordariomycetes; o__Glomerellales; f__Plectosphaerellaceae; g__Sodiomyces; s__Sodiomyces_magadii	Plectosphaerellaceae	949EA3B2-2675-497F-B8DF-EF9CD336728F	510694	13	Pathotroph-Saprotroph-Symbiotroph	Animal Pathogen-Endophyte-Fungal Parasite-Plant Pathogen-Wood Saprotroph	Possible	Microfungus	NULL	NULL	Duncan CG, Eslyn WE. 1966. Mycologia 58:642-645 ((https://doi.org/10.2307/3757045)); Nilsson T. 1973. Studia Forestalia Suecica 104:1-40 ((https://pub.epsilon.slu.se/5711/)); Worrall JJ, et al. 1997. Mycologia 89:199-219 ((https://doi.org/10.2307/3761073)); Hanada RE, et al. 2010. Fungal Biology 114:901-910 ((https://doi.org/10.1016/j.funbio.2010.08.006)); Del Olmo-Ruiz M, Arnold AE. 2014. Mycolo…
ASV_513	0	0	0	0	0	0	33	0	9	17	22	43	d__Fungi; p__unidentified; c__unidentified; o__unidentified; f__unidentified; g__unidentified; s__unidentified	NA	NA	NA	NA	NA	NA	NA	NA	NA	NA	NA
ASV_370	0	4	0	0	0	0	0	0	0	24	32	24	d__Fungi; p__unclassified_Fungi; c__unclassified_Fungi; o__unclassified_Fungi; f__unclassified_Fungi; g__unclassified_Fungi; s__unclassified_Fungi	NA	NA	NA	NA	NA	NA	NA	NA	NA	NA	NA
ASV_988	0	108	513	0	0	0	60	0	62	0	0	0	d__Fungi; p__Ascomycota; c__Sordariomycetes; o__Microascales; f__Microascaceae; g__Cephalotrichum; s__unclassified_Cephalotrichum	Microascaceae	1CB1CD6A-36B9-11D5-9548-00D0592D548C	81001	9	Pathotroph-Saprotroph-Symbiotroph	Animal Pathogen-Endophyte-Plant Pathogen-Undefined Saprotroph	Possible	Microfungus	NULL	Saprobic in soil or rotting vegetation, some species heat-tolerant and associatated with silage and compost, a few associated with humans and animals (Cannon & Kirk 2007)	Cannon PF, Kirk PM. 2007. Fungal Families of the World. CAB International, Cambridge (ISBN: 978-0851998275)
ASV_313	0	0	0	0	0	0	10	0	0	14	12	44	d__Fungi; p__unclassified_Fungi; c__unclassified_Fungi; o__unclassified_Fungi; f__unclassified_Fungi; g__unclassified_Fungi; s__unclassified_Fungi	NA	NA	NA	NA	NA	NA	NA	NA	NA	NA	NA
ASV_714	337	267	511	204	198	0	0	0	0	0	34	0	d__Fungi; p__Basidiomycota; c__Tremellomycetes; o__Cystofilobasidiales; f__Mrakiaceae; g__Tausonia; s__Tausonia_pullulans	Tausonia pullulans	C878ACC6-0D1D-48D0-8CE5-F0207FD69215	812190	20	Saprotroph	Undefined Saprotroph	Probable	Yeast	NULL	Isolated from an experimental brewery (Fell & Scorzetti 2004; Syn. Basidiotrichosporon pullulans, Guehomyces pullulans, Monilia pullulans, Oidium pullulans, Oospora pullulans, Trichosporon pullulans)	Fell JW, Scorzetti G. 2004. International Journal of Systematic and Evolutionary Microbiology 54:995-998 ((https://doi.org/10.1099/ijs.0.03017-0))
ASV_567	0	0	0	0	0	0	0	0	14	21	22	31	d__Fungi; p__Ascomycota; c__Sordariomycetes; o__Microascales; f__Microascaceae; g__Microascus; s__Microascus_chartarum	Microascaceae	1CB1CD6A-36B9-11D5-9548-00D0592D548C	81001	9	Pathotroph-Saprotroph-Symbiotroph	Animal Pathogen-Endophyte-Plant Pathogen-Undefined Saprotroph	Possible	Microfungus	NULL	Saprobic in soil or rotting vegetation, some species heat-tolerant and associatated with silage and compost, a few associated with humans and animals (Cannon & Kirk 2007)	Cannon PF, Kirk PM. 2007. Fungal Families of the World. CAB International, Cambridge (ISBN: 978-0851998275)
ASV_931	0	0	0	0	0	0	80	0	33	0	0	0	d__Fungi; p__Ascomycota; c__Eurotiomycetes; o__Eurotiales; f__Aspergillaceae; g__Aspergillus; s__Aspergillus_chlamydosporus	Eurotiales	1CB1CE25-36B9-11D5-9548-00D0592D548C	90472	7	Saprotroph	Undefined Saprotroph	Possible	Microfungus	NULL	NULL	Sterkenburg E, et al. 2015. New Phytologist 207:1145-1158 ((https://doi.org/10.1111/nph.13426))
ASV_501	0	0	0	0	0	196	11	0	0	22	18	20	d__Fungi; p__unclassified_Fungi; c__unclassified_Fungi; o__unclassified_Fungi; f__unclassified_Fungi; g__unclassified_Fungi; s__unclassified_Fungi	NA	NA	NA	NA	NA	NA	NA	NA	NA	NA	NA
ASV_1509	0	0	0	0	0	0	1	22	39	0	0	0	d__Fungi; p__Ascomycota; c__Sordariomycetes; o__Microascales; f__Microascaceae; g__Acaulium; s__Acaulium_acremonium	Microascaceae	1CB1CD6A-36B9-11D5-9548-00D0592D548C	81001	9	Pathotroph-Saprotroph-Symbiotroph	Animal Pathogen-Endophyte-Plant Pathogen-Undefined Saprotroph	Possible	Microfungus	NULL	Saprobic in soil or rotting vegetation, some species heat-tolerant and associatated with silage and compost, a few associated with humans and animals (Cannon & Kirk 2007)	Cannon PF, Kirk PM. 2007. Fungal Families of the World. CAB International, Cambridge (ISBN: 978-0851998275)
ASV_79	0	0	0	0	0	0	28	18	39	0	0	0	d__Fungi; p__Ascomycota; c__Dothideomycetes; o__Capnodiales; f__Mycosphaerellaceae; g__Septoria; s__Septoria_cretae	Mycosphaerellaceae	1CB1CD75-36B9-11D5-9548-00D0592D548C	81043	9	Pathotroph-Saprotroph	Plant Pathogen-Undefined Saprotroph	Probable	Microfungus	NULL	Biotrophic, necrotrophic or saprobic on various plant tissues (Cannon & Kirk 2007)	Cannon PF, Kirk PM. 2007. Fungal Families of the World. CAB International, Cambridge (ISBN: 978-0851998275)
ASV_478	0	0	0	0	0	0	17	54	13	0	0	0	d__Fungi; p__Ascomycota; c__Eurotiomycetes; o__Eurotiales; f__Aspergillaceae; g__Penicillium; s__unclassified_Penicillium	Eurotiales	1CB1CE25-36B9-11D5-9548-00D0592D548C	90472	7	Saprotroph	Undefined Saprotroph	Possible	Microfungus	NULL	NULL	Sterkenburg E, et al. 2015. New Phytologist 207:1145-1158 ((https://doi.org/10.1111/nph.13426))
ASV_970	0	3	0	0	0	0	10	7	27	18	7	8	d__Fungi; p__unidentified; c__unidentified; o__unidentified; f__unidentified; g__unidentified; s__unidentified	NA	NA	NA	NA	NA	NA	NA	NA	NA	NA	NA
ASV_186	0	0	0	0	0	0	18	43	4	7	0	8	d__Fungi; p__unclassified_Fungi; c__unclassified_Fungi; o__unclassified_Fungi; f__unclassified_Fungi; g__unclassified_Fungi; s__unclassified_Fungi	NA	NA	NA	NA	NA	NA	NA	NA	NA	NA	NA
ASV_502	0	0	165	492	0	295	17	27	29	0	6	0	d__Fungi; p__Ascomycota; c__Sordariomycetes; o__Hypocreales; f__Nectriaceae; g__Fusarium; s__unclassified_Fusarium	Nectriaceae	1CB1CD7A-36B9-11D5-9548-00D0592D548C	81059	9	Pathotroph-Saprotroph-Symbiotroph	Animal Pathogen-Endophyte-Fungal Parasite-Lichen Parasite-Plant Pathogen-Wood Saprotroph	Possible	Microfungus	NULL	Fusarium species are amongst the economically significant plant pathogens (Cannon & Kirk 2007)	Cannon PF, Kirk PM. 2007. Fungal Families of the World. CAB International, Cambridge (ISBN: 978-0851998275); Hirooka Y, et al. 2012. Studies in Mycology 711-210 ((https://doi.org/10.3114/sim0001)); Tedersoo L, et al. 2014. Science 346:e1256688 ((https://doi.org/10.1126/science.1256688)); The American Phytopathological Society Common Names of Plant Diseases ((http://www.apsnet.org/publications/com…
ASV_897	0	0	0	0	30	0	28	0	0	18	18	0	d__Fungi; p__Ascomycota; c__Sordariomycetes; o__Sordariales; f__Chaetomiaceae; g__Botryotrichum; s__Botryotrichum_atrogriseum	Chaetomiaceae	1CB1CCE0-36B9-11D5-9548-00D0592D548C	80582	9	Pathotroph-Saprotroph-Symbiotroph	Animal Pathogen-Dung Saprotroph-Endophyte-Epiphyte-Plant Saprotroph-Wood Saprotroph	Possible	Microfungus	Soft Rot	Saprobic, acting as key decay organisms of plant materials and plant-derived commodities (Cannon & Kirk 2007); Epiphyte detection method-culture (Massimo et al. 2015); Endophyte detection method-culture (Busby et al. 2016, David et al. 2016); Likely opportunistic human pathogen (Irinyi et al. 2015)	Seehann G, et al. 1975. List of Fungi in Soft-Rot Tissue Tests. Institute fur Holzbiologie und Holzschutz, Bundesforschungsanstalt fur Forst - und Holzwirtshaft, Hamburg - Lohbrugge, Germany; Cannon PF, Kirk PM. 2007. Fungal Families of the World. CAB International, Cambridge ((https://isbnsearch.org/isbn/9780851998275)); Bills GF, et al. 2013. Current Opinion in Microbiology 16:549-565 ((https:/…
ASV_674	0	0	0	0	0	235	24	0	0	0	0	34	d__Fungi; p__unclassified_Fungi; c__unclassified_Fungi; o__unclassified_Fungi; f__unclassified_Fungi; g__unclassified_Fungi; s__unclassified_Fungi	NA	NA	NA	NA	NA	NA	NA	NA	NA	NA	NA
ASV_875	0	483	1038	297	0	359	11	14	5	0	15	23	d__Fungi; p__Ascomycota; c__Sordariomycetes; o__Hypocreales; f__Hypocreales_fam_Incertae_sedis; g__Sarocladium; s__Sarocladium_kiliense	Hypocreales	1CB18E60-36B9-11D5-9548-00D0592D548C	90477	7	Saprotroph	Undefined Saprotroph	Possible	Microfungus	NULL	NULL	Sterkenburg E, et al. 2015. New Phytologist 207:1145-1158 ((https://doi.org/10.1111/nph.13426))
ASV_1679	32	352	503	0	0	0	0	15	21	0	20	0	d__Fungi; p__Ascomycota; c__Leotiomycetes; o__Thelebolales; f__Pseudeurotiaceae; g__Pseudogymnoascus; s__Pseudogymnoascus_roseus	Pseudeurotiaceae	1CB1CDAD-36B9-11D5-9548-00D0592D548C	81222	9	Saprotroph	Plant Saprotroph-Wood Saprotroph	Probable	Microfungus	NULL	Saprobic on woody tissue and rotting vegetation, often isolated from soil (Cannon & Kirk 2007)	Cannon PF, Kirk PM. 2007. Fungal Families of the World. CAB International, Cambridge (ISBN: 978-0851998275)
ASV_592	0	0	0	0	0	0	0	0	0	0	0	47	d__Fungi; p__unclassified_Fungi; c__unclassified_Fungi; o__unclassified_Fungi; f__unclassified_Fungi; g__unclassified_Fungi; s__unclassified_Fungi	NA	NA	NA	NA	NA	NA	NA	NA	NA	NA	NA
ASV_236	0	213	0	0	0	0	0	0	36	24	0	35	d__Fungi; p__Ascomycota; c__Dothideomycetes; o__Pleosporales; f__Didymellaceae; g__Didymella; s__unclassified_Didymella	Didymellaceae	F971F4FB-F68A-481E-B5F1-2BF2B753AA5D	508292	9	Pathotroph-Saprotroph	Animal Pathogen-Plant Pathogen-Undefined Saprotroph	Possible	Microfungus	NULL	NULL	Tedersoo L, et al. 2014. Science 346:e1256688 ((https://doi.org/10.1126/science.1256688))
ASV_169	0	0	0	0	0	0	0	0	0	0	61	0	d__Fungi; p__Ascomycota; c__Sordariomycetes; o__Microascales; f__Microascaceae; g__Microascus; s__unclassified_Microascus	Microascaceae	1CB1CD6A-36B9-11D5-9548-00D0592D548C	81001	9	Pathotroph-Saprotroph-Symbiotroph	Animal Pathogen-Endophyte-Plant Pathogen-Undefined Saprotroph	Possible	Microfungus	NULL	Saprobic in soil or rotting vegetation, some species heat-tolerant and associatated with silage and compost, a few associated with humans and animals (Cannon & Kirk 2007)	Cannon PF, Kirk PM. 2007. Fungal Families of the World. CAB International, Cambridge (ISBN: 978-0851998275)
ASV_1758	0	0	0	0	0	0	43	0	0	51	0	0	d__Fungi; p__Ascomycota; c__Sordariomycetes; o__Sordariales; f__Chaetomiaceae; g__Mycothermus; s__Mycothermus_thermophilus	Chaetomiaceae	1CB1CCE0-36B9-11D5-9548-00D0592D548C	80582	9	Pathotroph-Saprotroph-Symbiotroph	Animal Pathogen-Dung Saprotroph-Endophyte-Epiphyte-Plant Saprotroph-Wood Saprotroph	Possible	Microfungus	Soft Rot	Saprobic, acting as key decay organisms of plant materials and plant-derived commodities (Cannon & Kirk 2007); Epiphyte detection method-culture (Massimo et al. 2015); Endophyte detection method-culture (Busby et al. 2016, David et al. 2016); Likely opportunistic human pathogen (Irinyi et al. 2015)	Seehann G, et al. 1975. List of Fungi in Soft-Rot Tissue Tests. Institute fur Holzbiologie und Holzschutz, Bundesforschungsanstalt fur Forst - und Holzwirtshaft, Hamburg - Lohbrugge, Germany; Cannon PF, Kirk PM. 2007. Fungal Families of the World. CAB International, Cambridge ((https://isbnsearch.org/isbn/9780851998275)); Bills GF, et al. 2013. Current Opinion in Microbiology 16:549-565 ((https:/…
ASV_1311	332	0	0	0	0	0	15	20	21	11	0	5	d__Fungi; p__Ascomycota; c__Dothideomycetes; o__Pleosporales; f__Leptosphaeriaceae; g__Ampelomyces; s__unidentified	Leptosphaeriaceae	1CB1CD53-36B9-11D5-9548-00D0592D548C	81843	9	Pathotroph-Saprotroph	Plant Pathogen-Wood Saprotroph	Probable	Microfungus	NULL	Saprobic or weakly necrotrophic on stems or leaves (Cannon & Kirk 2007)	Cannon PF, Kirk PM. 2007. Fungal Families of the World. CAB International, Cambridge (ISBN: 978-0851998275)
ASV_2007	0	0	0	0	0	0	14	21	13	0	12	0	d__Fungi; p__Ascomycota; c__Sordariomycetes; o__Sordariales; f__Sordariaceae; g__Neurospora; s__Neurospora_terricola	Sordariaceae	1CB1CDD1-36B9-11D5-9548-00D0592D548C	81384	9	Saprotroph	Dung Saprotroph-Plant Saprotroph	Probable	Microfungus	Null	Saprobic, especially on dung and rotting vegetation but also found associated with food stuffs (Cannon & Kirk 2007)	Cannon PF, Kirk PM. 2007. Fungal Families of the World. CAB International, Cambridge (ISBN: 978-0851998275)
ASV_499	0	0	0	0	0	0	15	20	16	0	0	8	d__Fungi; p__unidentified; c__unidentified; o__unidentified; f__unidentified; g__unidentified; s__unidentified	NA	NA	NA	NA	NA	NA	NA	NA	NA	NA	NA
ASV_1728	0	0	0	0	0	0	0	0	0	0	0	0	d__Fungi; p__Basidiomycota; c__unclassified_Basidiomycota; o__unclassified_Basidiomycota; f__unclassified_Basidiomycota; g__unclassified_Basidiomycota; s__unclassified_Basidiomycota	NA	NA	NA	NA	NA	NA	NA	NA	NA	NA	NA
ASV_548	311	270	657	585	8	6	10	26	0	15	9	30	d__Fungi; p__Ascomycota; c__Sordariomycetes; o__Glomerellales; f__Plectosphaerellaceae; g__Acrostalagmus; s__Acrostalagmus_luteoalbus	Acrostalagmus luteoalbus	ADB056C8-1DEA-48D6-B2F2-A22A3644B051	488126	20	Symbiotroph	Endophyte	Highly Probable	Microfungus	NULL	Host - Malvaceae	Costa IPMW, et al. 2012. Mycotaxon 119:e26 ((http://mycotaxon.com/resources/checklists/costa_v119_checklist.pdf))
ASV_507	0	0	0	0	0	0	27	1	27	11	0	0	d__Fungi; p__Ascomycota; c__Eurotiomycetes; o__Eurotiales; f__Aspergillaceae; g__Aspergillus; s__unclassified_Aspergillus	Eurotiales	1CB1CE25-36B9-11D5-9548-00D0592D548C	90472	7	Saprotroph	Undefined Saprotroph	Possible	Microfungus	NULL	NULL	Sterkenburg E, et al. 2015. New Phytologist 207:1145-1158 ((https://doi.org/10.1111/nph.13426))
ASV_1332	0	468	259	0	0	0	4	17	29	8	5	0	d__Fungi; p__Ascomycota; c__unclassified_Ascomycota; o__unclassified_Ascomycota; f__unclassified_Ascomycota; g__unclassified_Ascomycota; s__unclassified_Ascomycota	NA	NA	NA	NA	NA	NA	NA	NA	NA	NA	NA
ASV_1392	0	0	0	0	0	0	11	0	12	14	15	7	d__Fungi; p__unclassified_Fungi; c__unclassified_Fungi; o__unclassified_Fungi; f__unclassified_Fungi; g__unclassified_Fungi; s__unclassified_Fungi	NA	NA	NA	NA	NA	NA	NA	NA	NA	NA	NA
ASV_91	0	0	0	0	0	0	52	0	0	0	0	0	d__Fungi; p__Ascomycota; c__Dothideomycetes; o__Pleosporales; f__Didymellaceae; g__Didymella; s__Didymella_exigua	Didymellaceae	F971F4FB-F68A-481E-B5F1-2BF2B753AA5D	508292	9	Pathotroph-Saprotroph	Animal Pathogen-Plant Pathogen-Undefined Saprotroph	Possible	Microfungus	NULL	NULL	Tedersoo L, et al. 2014. Science 346:e1256688 ((https://doi.org/10.1126/science.1256688))
ASV_1702	0	0	0	0	0	0	0	0	31	0	0	0	d__Fungi; p__Ascomycota; c__Sordariomycetes; o__Sordariales; f__Chaetomiaceae; g__Botryotrichum; s__Botryotrichum_atrogriseum	Chaetomiaceae	1CB1CCE0-36B9-11D5-9548-00D0592D548C	80582	9	Pathotroph-Saprotroph-Symbiotroph	Animal Pathogen-Dung Saprotroph-Endophyte-Epiphyte-Plant Saprotroph-Wood Saprotroph	Possible	Microfungus	Soft Rot	Saprobic, acting as key decay organisms of plant materials and plant-derived commodities (Cannon & Kirk 2007); Epiphyte detection method-culture (Massimo et al. 2015); Endophyte detection method-culture (Busby et al. 2016, David et al. 2016); Likely opportunistic human pathogen (Irinyi et al. 2015)	Seehann G, et al. 1975. List of Fungi in Soft-Rot Tissue Tests. Institute fur Holzbiologie und Holzschutz, Bundesforschungsanstalt fur Forst - und Holzwirtshaft, Hamburg - Lohbrugge, Germany; Cannon PF, Kirk PM. 2007. Fungal Families of the World. CAB International, Cambridge ((https://isbnsearch.org/isbn/9780851998275)); Bills GF, et al. 2013. Current Opinion in Microbiology 16:549-565 ((https:/…
ASV_1433	0	0	0	0	0	0	0	0	0	19	12	28	d__Fungi; p__unclassified_Fungi; c__unclassified_Fungi; o__unclassified_Fungi; f__unclassified_Fungi; g__unclassified_Fungi; s__unclassified_Fungi	NA	NA	NA	NA	NA	NA	NA	NA	NA	NA	NA
ASV_1560	0	0	0	0	0	0	0	0	0	0	0	85	d__Fungi; p__unclassified_Fungi; c__unclassified_Fungi; o__unclassified_Fungi; f__unclassified_Fungi; g__unclassified_Fungi; s__unclassified_Fungi	NA	NA	NA	NA	NA	NA	NA	NA	NA	NA	NA
ASV_1701	0	0	0	0	0	0	34	0	25	0	0	0	d__Fungi; p__unidentified; c__unidentified; o__unidentified; f__unidentified; g__unidentified; s__unidentified	NA	NA	NA	NA	NA	NA	NA	NA	NA	NA	NA
ASV_1225	0	26	5	16	9	0	5	0	0	10	12	16	d__Fungi; p__Ascomycota; c__Pezizomycetes; o__Pezizales; f__Pyronemataceae; g__unclassified_Pyronemataceae; s__unclassified_Pyronemataceae	Pyronemataceae	1CB1CDB4-36B9-11D5-9548-00D0592D548C	81322	9	Saprotroph-Symbiotroph	Dung Saprotroph-Ectomycorrhizal-Soil Saprotroph-Wood Saprotroph	Possible	Gasteroid-Pezizoid	NULL	Saprobic on soil, dung or rotten wood or mycorrhizal, some species hypogeous, others associated with fire sites (Cannon & Kirk 2007)	Cannon PF, Kirk PM. 2007. Fungal Families of the World. CAB International, Cambridge (ISBN: 978-0851998275)
ASV_331	451	566	0	0	0	0	0	46	13	0	0	0	d__Fungi; p__Ascomycota; c__Sordariomycetes; o__Microascales; f__Microascaceae; g__Microascus; s__Microascus_brevicaulis	Microascaceae	1CB1CD6A-36B9-11D5-9548-00D0592D548C	81001	9	Pathotroph-Saprotroph-Symbiotroph	Animal Pathogen-Endophyte-Plant Pathogen-Undefined Saprotroph	Possible	Microfungus	NULL	Saprobic in soil or rotting vegetation, some species heat-tolerant and associatated with silage and compost, a few associated with humans and animals (Cannon & Kirk 2007)	Cannon PF, Kirk PM. 2007. Fungal Families of the World. CAB International, Cambridge (ISBN: 978-0851998275)
ASV_173	0	0	0	0	0	0	13	6	25	0	0	17	d__Fungi; p__unclassified_Fungi; c__unclassified_Fungi; o__unclassified_Fungi; f__unclassified_Fungi; g__unclassified_Fungi; s__unclassified_Fungi	NA	NA	NA	NA	NA	NA	NA	NA	NA	NA	NA
ASV_1892	0	0	0	0	0	0	0	0	36	0	0	0	d__Fungi; p__Ascomycota; c__Sordariomycetes; o__Sordariales; f__Lasiosphaeriaceae; g__unidentified; s__unidentified	Lasiosphaeriaceae	1CB1CD4A-36B9-11D5-9548-00D0592D548C	80930	9	Saprotroph	Undefined Saprotroph	Probable	Microfungus	NULL	Saprobes found dung, soil and rotting vegetation (Cannon & Kirk 2007)	Cannon PF, Kirk PM. 2007. Fungal Families of the World. CAB International, Cambridge (ISBN: 978-0851998275)
ASV_1689	0	70	219	0	0	0	35	38	0	0	0	0	d__Fungi; p__Ascomycota; c__Sordariomycetes; o__Microascales; f__Microascaceae; g__Microascus; s__Microascus_brevicaulis	Microascaceae	1CB1CD6A-36B9-11D5-9548-00D0592D548C	81001	9	Pathotroph-Saprotroph-Symbiotroph	Animal Pathogen-Endophyte-Plant Pathogen-Undefined Saprotroph	Possible	Microfungus	NULL	Saprobic in soil or rotting vegetation, some species heat-tolerant and associatated with silage and compost, a few associated with humans and animals (Cannon & Kirk 2007)	Cannon PF, Kirk PM. 2007. Fungal Families of the World. CAB International, Cambridge (ISBN: 978-0851998275)
ASV_433	0	0	0	0	0	0	37	0	11	7	0	9	d__Fungi; p__unidentified; c__unidentified; o__unidentified; f__unidentified; g__unidentified; s__unidentified	NA	NA	NA	NA	NA	NA	NA	NA	NA	NA	NA
ASV_1812	0	0	0	0	0	0	10	0	0	9	13	17	d__Fungi; p__unclassified_Fungi; c__unclassified_Fungi; o__unclassified_Fungi; f__unclassified_Fungi; g__unclassified_Fungi; s__unclassified_Fungi	NA	NA	NA	NA	NA	NA	NA	NA	NA	NA	NA
ASV_1613	467	0	0	0	0	0	49	29	0	0	0	0	d__Fungi; p__unclassified_Fungi; c__unclassified_Fungi; o__unclassified_Fungi; f__unclassified_Fungi; g__unclassified_Fungi; s__unclassified_Fungi	NA	NA	NA	NA	NA	NA	NA	NA	NA	NA	NA
ASV_1071	97	20	0	34	26	19	0	0	0	14	20	22	d__Fungi; p__Ascomycota; c__Sordariomycetes; o__Sordariales; f__Chaetomiaceae; g__Humicola; s__Humicola_nigrescens	Chaetomiaceae	1CB1CCE0-36B9-11D5-9548-00D0592D548C	80582	9	Pathotroph-Saprotroph-Symbiotroph	Animal Pathogen-Dung Saprotroph-Endophyte-Epiphyte-Plant Saprotroph-Wood Saprotroph	Possible	Microfungus	Soft Rot	Saprobic, acting as key decay organisms of plant materials and plant-derived commodities (Cannon & Kirk 2007); Epiphyte detection method-culture (Massimo et al. 2015); Endophyte detection method-culture (Busby et al. 2016, David et al. 2016); Likely opportunistic human pathogen (Irinyi et al. 2015)	Seehann G, et al. 1975. List of Fungi in Soft-Rot Tissue Tests. Institute fur Holzbiologie und Holzschutz, Bundesforschungsanstalt fur Forst - und Holzwirtshaft, Hamburg - Lohbrugge, Germany; Cannon PF, Kirk PM. 2007. Fungal Families of the World. CAB International, Cambridge ((https://isbnsearch.org/isbn/9780851998275)); Bills GF, et al. 2013. Current Opinion in Microbiology 16:549-565 ((https:/…
ASV_456	103	250	404	953	7	169	17	8	17	5	13	5	d__Fungi; p__Basidiomycota; c__Tremellomycetes; o__Filobasidiales; f__Filobasidiaceae; g__Naganishia; s__unclassified_Naganishia	Naganishia	9B6D8FA6-E3D0-461E-9F42-723585951D4B	9074	13	Saprotroph	|Undefined Saprotroph|	Probable	Yeast	NULL	NULL	P玫lme S, et al. 2020. Fungal Diversity 105:1-16 ((https://doi.org/10.1007/s13225-020-00466-2))
ASV_585	0	0	0	0	0	3	14	30	17	8	8	0	d__Fungi; p__Ascomycota; c__Eurotiomycetes; o__Eurotiales; f__Aspergillaceae; g__unclassified_Aspergillaceae; s__unclassified_Aspergillaceae	Eurotiales	1CB1CE25-36B9-11D5-9548-00D0592D548C	90472	7	Saprotroph	Undefined Saprotroph	Possible	Microfungus	NULL	NULL	Sterkenburg E, et al. 2015. New Phytologist 207:1145-1158 ((https://doi.org/10.1111/nph.13426))
ASV_43	0	0	0	0	0	0	26	0	22	0	0	0	d__Fungi; p__unidentified; c__unidentified; o__unidentified; f__unidentified; g__unidentified; s__unidentified	NA	NA	NA	NA	NA	NA	NA	NA	NA	NA	NA
ASV_1851	0	0	0	0	0	0	8	0	2	11	14	13	d__Fungi; p__Zoopagomycota; c__unidentified; o__unidentified; f__unidentified; g__unidentified; s__unidentified	NA	NA	NA	NA	NA	NA	NA	NA	NA	NA	NA
ASV_1353	0	0	168	0	0	0	12	12	24	4	0	0	d__Fungi; p__Ascomycota; c__Sordariomycetes; o__Hypocreales; f__Hypocreales_fam_Incertae_sedis; g__Trichothecium; s__Trichothecium_roseum	Hypocreales	1CB18E60-36B9-11D5-9548-00D0592D548C	90477	7	Saprotroph	Undefined Saprotroph	Possible	Microfungus	NULL	NULL	Sterkenburg E, et al. 2015. New Phytologist 207:1145-1158 ((https://doi.org/10.1111/nph.13426))
ASV_1944	0	2	0	0	0	0	20	0	9	5	5	0	d__Fungi; p__Ascomycota; c__Pezizomycetes; o__Pezizales; f__Pyronemataceae; g__Pseudaleuria; s__unidentified	Pyronemataceae	1CB1CDB4-36B9-11D5-9548-00D0592D548C	81322	9	Saprotroph-Symbiotroph	Dung Saprotroph-Ectomycorrhizal-Soil Saprotroph-Wood Saprotroph	Possible	Gasteroid-Pezizoid	NULL	Saprobic on soil, dung or rotten wood or mycorrhizal, some species hypogeous, others associated with fire sites (Cannon & Kirk 2007)	Cannon PF, Kirk PM. 2007. Fungal Families of the World. CAB International, Cambridge (ISBN: 978-0851998275)
ASV_46	0	0	0	0	0	0	0	0	6	6	7	19	d__Fungi; p__Basidiomycota; c__Agaricomycetes; o__unclassified_Agaricomycetes; f__unclassified_Agaricomycetes; g__unclassified_Agaricomycetes; s__unclassified_Agaricomycetes	NA	NA	NA	NA	NA	NA	NA	NA	NA	NA	NA
ASV_512	195	0	0	0	0	0	0	0	0	0	14	24	d__Fungi; p__Ascomycota; c__Eurotiomycetes; o__Eurotiales; f__Aspergillaceae; g__Penicillium; s__unclassified_Penicillium	Eurotiales	1CB1CE25-36B9-11D5-9548-00D0592D548C	90472	7	Saprotroph	Undefined Saprotroph	Possible	Microfungus	NULL	NULL	Sterkenburg E, et al. 2015. New Phytologist 207:1145-1158 ((https://doi.org/10.1111/nph.13426))
ASV_1918	0	0	0	0	0	0	21	0	0	0	11	10	d__Fungi; p__Ascomycota; c__Pezizomycetes; o__Pezizales; f__Pyronemataceae; g__unidentified; s__unidentified	Pyronemataceae	1CB1CDB4-36B9-11D5-9548-00D0592D548C	81322	9	Saprotroph-Symbiotroph	Dung Saprotroph-Ectomycorrhizal-Soil Saprotroph-Wood Saprotroph	Possible	Gasteroid-Pezizoid	NULL	Saprobic on soil, dung or rotten wood or mycorrhizal, some species hypogeous, others associated with fire sites (Cannon & Kirk 2007)	Cannon PF, Kirk PM. 2007. Fungal Families of the World. CAB International, Cambridge (ISBN: 978-0851998275)
ASV_1724	0	0	37	85	0	0	0	7	0	9	16	12	d__Fungi; p__unclassified_Fungi; c__unclassified_Fungi; o__unclassified_Fungi; f__unclassified_Fungi; g__unclassified_Fungi; s__unclassified_Fungi	NA	NA	NA	NA	NA	NA	NA	NA	NA	NA	NA
ASV_889	0	0	0	0	0	0	9	10	14	0	7	7	d__Fungi; p__unidentified; c__unidentified; o__unidentified; f__unidentified; g__unidentified; s__unidentified	NA	NA	NA	NA	NA	NA	NA	NA	NA	NA	NA
ASV_1912	0	0	0	0	0	0	0	0	0	0	0	16	d__Fungi; p__Ascomycota; c__Sordariomycetes; o__Microascales; f__Microascaceae; g__Acaulium; s__unclassified_Acaulium	Microascaceae	1CB1CD6A-36B9-11D5-9548-00D0592D548C	81001	9	Pathotroph-Saprotroph-Symbiotroph	Animal Pathogen-Endophyte-Plant Pathogen-Undefined Saprotroph	Possible	Microfungus	NULL	Saprobic in soil or rotting vegetation, some species heat-tolerant and associatated with silage and compost, a few associated with humans and animals (Cannon & Kirk 2007)	Cannon PF, Kirk PM. 2007. Fungal Families of the World. CAB International, Cambridge (ISBN: 978-0851998275)
ASV_833	0	0	0	0	0	0	11	15	4	0	12	25	d__Fungi; p__unclassified_Fungi; c__unclassified_Fungi; o__unclassified_Fungi; f__unclassified_Fungi; g__unclassified_Fungi; s__unclassified_Fungi	NA	NA	NA	NA	NA	NA	NA	NA	NA	NA	NA
ASV_1123	0	0	0	0	0	0	27	0	22	0	0	0	d__Fungi; p__Ascomycota; c__Sordariomycetes; o__Sordariales; f__Lasiosphaeriaceae; g__Immersiella; s__Immersiella_caudata	Lasiosphaeriaceae	1CB1CD4A-36B9-11D5-9548-00D0592D548C	80930	9	Saprotroph	Undefined Saprotroph	Probable	Microfungus	NULL	Saprobes found dung, soil and rotting vegetation (Cannon & Kirk 2007)	Cannon PF, Kirk PM. 2007. Fungal Families of the World. CAB International, Cambridge (ISBN: 978-0851998275)
ASV_134	1573	52	3	5	427	1424	11	0	13	10	5	4	d__Fungi; p__Ascomycota; c__Sordariomycetes; o__Hypocreales; f__Hypocreales_fam_Incertae_sedis; g__Acremonium; s__Acremonium_persicinum	Hypocreales	1CB18E60-36B9-11D5-9548-00D0592D548C	90477	7	Saprotroph	Undefined Saprotroph	Possible	Microfungus	NULL	NULL	Sterkenburg E, et al. 2015. New Phytologist 207:1145-1158 ((https://doi.org/10.1111/nph.13426))
ASV_785	0	0	0	0	0	0	0	0	30	0	0	0	d__Fungi; p__unidentified; c__unidentified; o__unidentified; f__unidentified; g__unidentified; s__unidentified	NA	NA	NA	NA	NA	NA	NA	NA	NA	NA	NA
ASV_330	0	0	0	0	0	0	0	0	0	18	17	13	d__Fungi; p__unclassified_Fungi; c__unclassified_Fungi; o__unclassified_Fungi; f__unclassified_Fungi; g__unclassified_Fungi; s__unclassified_Fungi	NA	NA	NA	NA	NA	NA	NA	NA	NA	NA	NA
ASV_14	28	6	0	0	8	0	21	0	25	0	0	0	d__Fungi; p__Ascomycota; c__Sordariomycetes; o__unclassified_Sordariomycetes; f__unclassified_Sordariomycetes; g__unclassified_Sordariomycetes; s__unclassified_Sordariomycetes	NA	NA	NA	NA	NA	NA	NA	NA	NA	NA	NA
ASV_1699	0	0	0	0	0	0	10	0	7	3	11	9	d__Fungi; p__Basidiomycota; c__Tremellomycetes; o__Cystofilobasidiales; f__Cystofilobasidiales_fam_Incertae_sedis; g__Mrakiella; s__Mrakiella_aquatica	Mrakiella	37335039-37A8-460F-A686-640CEA309FAC	536881	13	Saprotroph	|Undefined Saprotroph|	Probable	Dimorphic	NULL	As soil_saprotroph (P玫lme et al. 2020); Decay soil (P玫lme et al. 2020)	P玫lme S, et al. 2020. Fungal Diversity 105:1-16 ((https://doi.org/10.1007/s13225-020-00466-2))
ASV_1920	0	0	0	0	0	0	9	0	0	10	8	16	d__Fungi; p__unclassified_Fungi; c__unclassified_Fungi; o__unclassified_Fungi; f__unclassified_Fungi; g__unclassified_Fungi; s__unclassified_Fungi	NA	NA	NA	NA	NA	NA	NA	NA	NA	NA	NA
ASV_800	0	0	0	0	0	0	0	43	0	0	0	0	d__Fungi; p__Ascomycota; c__Dothideomycetes; o__Dothideomycetes_ord_Incertae_sedis; f__Eremomycetaceae; g__Arthrographis; s__Arthrographis_kalrae	Arthrographis kalrae	1CB1AF0D-36B9-11D5-9548-00D0592D548C	309023	20	Pathotroph	Animal Pathogen	Probable	NULL	NULL	Likely opportunistic human pathogen (Irinyi et al. 2015)	Irinyi L, et al. 2015. Medical Mycology 53:313-337 ((https://doi.org/10.1093/mmy/myv008))
ASV_1299	0	0	0	0	0	0	0	0	0	28	13	22	d__Fungi; p__Ascomycota; c__Dothideomycetes; o__Capnodiales; f__Mycosphaerellaceae; g__Septoria; s__Septoria_cretae	Mycosphaerellaceae	1CB1CD75-36B9-11D5-9548-00D0592D548C	81043	9	Pathotroph-Saprotroph	Plant Pathogen-Undefined Saprotroph	Probable	Microfungus	NULL	Biotrophic, necrotrophic or saprobic on various plant tissues (Cannon & Kirk 2007)	Cannon PF, Kirk PM. 2007. Fungal Families of the World. CAB International, Cambridge (ISBN: 978-0851998275)
ASV_1389	229	2018	44	12	115	497	0	5	0	13	7	0	d__Fungi; p__Ascomycota; c__Eurotiomycetes; o__Eurotiales; f__Trichocomaceae; g__Talaromyces; s__Talaromyces_oumae-annae	Eurotiales	1CB1CE25-36B9-11D5-9548-00D0592D548C	90472	7	Saprotroph	Undefined Saprotroph	Possible	Microfungus	NULL	NULL	Sterkenburg E, et al. 2015. New Phytologist 207:1145-1158 ((https://doi.org/10.1111/nph.13426))
ASV_1966	0	916	1375	0	0	0	0	61	0	0	0	0	d__Fungi; p__Ascomycota; c__Eurotiomycetes; o__Eurotiales; f__Aspergillaceae; g__Penicillium; s__unclassified_Penicillium	Eurotiales	1CB1CE25-36B9-11D5-9548-00D0592D548C	90472	7	Saprotroph	Undefined Saprotroph	Possible	Microfungus	NULL	NULL	Sterkenburg E, et al. 2015. New Phytologist 207:1145-1158 ((https://doi.org/10.1111/nph.13426))
ASV_868	0	0	0	0	0	3	0	0	0	27	13	0	d__Fungi; p__Ascomycota; c__Sordariomycetes; o__unclassified_Sordariomycetes; f__unclassified_Sordariomycetes; g__unclassified_Sordariomycetes; s__unclassified_Sordariomycetes	NA	NA	NA	NA	NA	NA	NA	NA	NA	NA	NA
ASV_2024	7	74	205	0	7	37	9	11	12	6	0	4	d__Fungi; p__Ascomycota; c__Leotiomycetes; o__unclassified_Leotiomycetes; f__unclassified_Leotiomycetes; g__unclassified_Leotiomycetes; s__unclassified_Leotiomycetes	NA	NA	NA	NA	NA	NA	NA	NA	NA	NA	NA
ASV_381	0	0	0	0	0	0	16	0	0	0	0	0	d__Fungi; p__Ascomycota; c__Orbiliomycetes; o__Orbiliales; f__Orbiliaceae; g__Duddingtonia; s__Duddingtonia_flagrans	Orbiliaceae	1CB19716-36B9-11D5-9548-00D0592D548C	81091	9	Saprotroph	Wood Saprotroph	Probable	Microfungus	NULL	Saprobic, found especially on wood in both wet and dry habitats. Many species are nematophagous, forming adhesive knobs, nets or ring-like traps in the presence of a food source; perhaps a strategy for life in low-nitrogen environments. There have been reports of associations with algae for a few species, but an established lichen association appears not to exist (Cannon & Kirk 2007)	Cannon PF, Kirk PM. 2007. Fungal Families of the World. CAB International, Cambridge (ISBN: 978-0851998275)
ASV_1309	0	0	0	0	0	0	0	0	57	0	0	0	d__Fungi; p__unclassified_Fungi; c__unclassified_Fungi; o__unclassified_Fungi; f__unclassified_Fungi; g__unclassified_Fungi; s__unclassified_Fungi	NA	NA	NA	NA	NA	NA	NA	NA	NA	NA	NA
ASV_1620	0	0	0	0	0	0	0	0	0	7	11	15	d__Fungi; p__unclassified_Fungi; c__unclassified_Fungi; o__unclassified_Fungi; f__unclassified_Fungi; g__unclassified_Fungi; s__unclassified_Fungi	NA	NA	NA	NA	NA	NA	NA	NA	NA	NA	NA
ASV_12	0	0	0	0	0	0	17	3	9	0	4	4	d__Fungi; p__Ascomycota; c__Eurotiomycetes; o__Eurotiales; f__Aspergillaceae; g__Aspergillus; s__Aspergillus_flavus	Eurotiales	1CB1CE25-36B9-11D5-9548-00D0592D548C	90472	7	Saprotroph	Undefined Saprotroph	Possible	Microfungus	NULL	NULL	Sterkenburg E, et al. 2015. New Phytologist 207:1145-1158 ((https://doi.org/10.1111/nph.13426))
ASV_698	0	0	181	0	0	0	0	0	0	0	0	0	d__Fungi; p__Ascomycota; c__Sordariomycetes; o__Hypocreales; f__Nectriaceae; g__unclassified_Nectriaceae; s__unclassified_Nectriaceae	Nectriaceae	1CB1CD7A-36B9-11D5-9548-00D0592D548C	81059	9	Pathotroph-Saprotroph-Symbiotroph	Animal Pathogen-Endophyte-Fungal Parasite-Lichen Parasite-Plant Pathogen-Wood Saprotroph	Possible	Microfungus	NULL	Fusarium species are amongst the economically significant plant pathogens (Cannon & Kirk 2007)	Cannon PF, Kirk PM. 2007. Fungal Families of the World. CAB International, Cambridge (ISBN: 978-0851998275); Hirooka Y, et al. 2012. Studies in Mycology 711-210 ((https://doi.org/10.3114/sim0001)); Tedersoo L, et al. 2014. Science 346:e1256688 ((https://doi.org/10.1126/science.1256688)); The American Phytopathological Society Common Names of Plant Diseases ((http://www.apsnet.org/publications/com…
ASV_763	0	0	0	0	0	0	0	0	0	14	16	12	d__Fungi; p__unclassified_Fungi; c__unclassified_Fungi; o__unclassified_Fungi; f__unclassified_Fungi; g__unclassified_Fungi; s__unclassified_Fungi	NA	NA	NA	NA	NA	NA	NA	NA	NA	NA	NA
ASV_1092	0	0	0	0	0	0	53	0	0	0	0	0	d__Fungi; p__Ascomycota; c__Sordariomycetes; o__Glomerellales; f__Plectosphaerellaceae; g__Plectosphaerella; s__unclassified_Plectosphaerella	Plectosphaerella	1CB1CA3C-36B9-11D5-9548-00D0592D548C	4197	13	Pathotroph-Saprotroph-Symbiotroph	Endophyte-|Plant Pathogen|-Plant Saprotroph	Probable	Microfungus	NULL	As litter_saprotroph (P玫lme et al. 2020); Decay leaf, fruit, seed, animal material (P玫lme et al. 2020); Plectosporium was introduced by Palm et al. (1995) for Fusarium tabacinum, the anamorph of Plectosphaerella cucumerina (Carlucci et al. 2012)	Palm et al. 1995. Mycologia 87:397-406 ((https://doi.org/10.1080/00275514.1995.12026545)); Carlucci et al. 2012. Persoonia 28:34-48 ((https://doi.org/10.3767/003158512X638251)); David AS, et al. 2016. Microbial Ecology 71:912-926 ((https://doi.org/10.1007/s00248-015-0712-6)); Li et al. 2017. Mycobiology 45:110-113 ((https://doi.org/10.5941/MYCO.2017.45.2.110)); P玫lme S, et al. 2020. Fungal Divers…
ASV_2011	0	0	0	0	0	0	17	0	18	5	0	0	d__Fungi; p__Ascomycota; c__Eurotiomycetes; o__Eurotiales; f__Aspergillaceae; g__Aspergillus; s__Aspergillus_chlamydosporus	Eurotiales	1CB1CE25-36B9-11D5-9548-00D0592D548C	90472	7	Saprotroph	Undefined Saprotroph	Possible	Microfungus	NULL	NULL	Sterkenburg E, et al. 2015. New Phytologist 207:1145-1158 ((https://doi.org/10.1111/nph.13426))
ASV_1817	0	0	0	0	0	0	3	4	11	0	10	12	d__Fungi; p__Ascomycota; c__Sordariomycetes; o__Hypocreales; f__unidentified; g__unidentified; s__unidentified	Hypocreales	1CB18E60-36B9-11D5-9548-00D0592D548C	90477	7	Saprotroph	Undefined Saprotroph	Possible	Microfungus	NULL	NULL	Sterkenburg E, et al. 2015. New Phytologist 207:1145-1158 ((https://doi.org/10.1111/nph.13426))
ASV_957	0	0	0	0	0	0	5	0	0	11	12	23	d__Fungi; p__Ascomycota; c__Leotiomycetes; o__unclassified_Leotiomycetes; f__unclassified_Leotiomycetes; g__unclassified_Leotiomycetes; s__unclassified_Leotiomycetes	NA	NA	NA	NA	NA	NA	NA	NA	NA	NA	NA
ASV_1326	0	0	0	0	0	0	0	0	0	9	8	0	d__Fungi; p__Ascomycota; c__Sordariomycetes; o__Hypocreales; f__Nectriaceae; g__Fusarium; s__Fusarium_solani	Nectriaceae	1CB1CD7A-36B9-11D5-9548-00D0592D548C	81059	9	Pathotroph-Saprotroph-Symbiotroph	Animal Pathogen-Endophyte-Fungal Parasite-Lichen Parasite-Plant Pathogen-Wood Saprotroph	Possible	Microfungus	NULL	Fusarium species are amongst the economically significant plant pathogens (Cannon & Kirk 2007)	Cannon PF, Kirk PM. 2007. Fungal Families of the World. CAB International, Cambridge (ISBN: 978-0851998275); Hirooka Y, et al. 2012. Studies in Mycology 711-210 ((https://doi.org/10.3114/sim0001)); Tedersoo L, et al. 2014. Science 346:e1256688 ((https://doi.org/10.1126/science.1256688)); The American Phytopathological Society Common Names of Plant Diseases ((http://www.apsnet.org/publications/com…
ASV_950	0	0	0	0	0	0	7	6	15	5	0	7	d__Fungi; p__unclassified_Fungi; c__unclassified_Fungi; o__unclassified_Fungi; f__unclassified_Fungi; g__unclassified_Fungi; s__unclassified_Fungi	NA	NA	NA	NA	NA	NA	NA	NA	NA	NA	NA
ASV_1131	0	0	0	0	0	2	9	12	0	4	0	0	d__Fungi; p__Ascomycota; c__Sordariomycetes; o__Sordariales; f__Lasiosphaeriaceae; g__Podospora; s__Podospora_communis	Lasiosphaeriaceae	1CB1CD4A-36B9-11D5-9548-00D0592D548C	80930	9	Saprotroph	Undefined Saprotroph	Probable	Microfungus	NULL	Saprobes found dung, soil and rotting vegetation (Cannon & Kirk 2007)	Cannon PF, Kirk PM. 2007. Fungal Families of the World. CAB International, Cambridge (ISBN: 978-0851998275)
ASV_1840	0	0	0	0	0	0	48	0	0	0	0	0	d__Fungi; p__Ascomycota; c__Sordariomycetes; o__Microascales; f__Microascaceae; g__Acaulium; s__Acaulium_acremonium	Microascaceae	1CB1CD6A-36B9-11D5-9548-00D0592D548C	81001	9	Pathotroph-Saprotroph-Symbiotroph	Animal Pathogen-Endophyte-Plant Pathogen-Undefined Saprotroph	Possible	Microfungus	NULL	Saprobic in soil or rotting vegetation, some species heat-tolerant and associatated with silage and compost, a few associated with humans and animals (Cannon & Kirk 2007)	Cannon PF, Kirk PM. 2007. Fungal Families of the World. CAB International, Cambridge (ISBN: 978-0851998275)
ASV_1373	0	46	0	0	185	539	12	5	11	0	0	5	d__Fungi; p__Ascomycota; c__Sordariomycetes; o__Hypocreales; f__Nectriaceae; g__Fusicolla; s__Fusicolla_acetilerea	Nectriaceae	1CB1CD7A-36B9-11D5-9548-00D0592D548C	81059	9	Pathotroph-Saprotroph-Symbiotroph	Animal Pathogen-Endophyte-Fungal Parasite-Lichen Parasite-Plant Pathogen-Wood Saprotroph	Possible	Microfungus	NULL	Fusarium species are amongst the economically significant plant pathogens (Cannon & Kirk 2007)	Cannon PF, Kirk PM. 2007. Fungal Families of the World. CAB International, Cambridge (ISBN: 978-0851998275); Hirooka Y, et al. 2012. Studies in Mycology 711-210 ((https://doi.org/10.3114/sim0001)); Tedersoo L, et al. 2014. Science 346:e1256688 ((https://doi.org/10.1126/science.1256688)); The American Phytopathological Society Common Names of Plant Diseases ((http://www.apsnet.org/publications/com…
ASV_1156	0	0	0	0	0	0	12	2	0	8	4	22	d__Fungi; p__unidentified; c__unidentified; o__unidentified; f__unidentified; g__unidentified; s__unidentified	NA	NA	NA	NA	NA	NA	NA	NA	NA	NA	NA
ASV_1667	0	18	0	0	0	0	17	11	9	0	0	0	d__Fungi; p__unclassified_Fungi; c__unclassified_Fungi; o__unclassified_Fungi; f__unclassified_Fungi; g__unclassified_Fungi; s__unclassified_Fungi	NA	NA	NA	NA	NA	NA	NA	NA	NA	NA	NA
ASV_2	0	0	0	0	0	0	0	48	0	0	0	0	d__Fungi; p__Ascomycota; c__Sordariomycetes; o__unclassified_Sordariomycetes; f__unclassified_Sordariomycetes; g__unclassified_Sordariomycetes; s__unclassified_Sordariomycetes	NA	NA	NA	NA	NA	NA	NA	NA	NA	NA	NA
ASV_1970	0	0	0	0	0	0	0	0	9	9	0	0	d__Fungi; p__Ascomycota; c__Sordariomycetes; o__Glomerellales; f__Plectosphaerellaceae; g__Lectera; s__Lectera_colletotrichoides	Lectera	7B19480C-68ED-443E-8D5A-758F561D1E8C	550041	13	Pathotroph	|Plant Pathogen|	Probable	Microfungus	NULL	NULL	Tedersoo L, et al. 2014. Science 346:e1256688 ((https://doi.org/10.1126/science.1256688)); P玫lme S, et al. 2020. Fungal Diversity 105:1-16 ((https://doi.org/10.1007/s13225-020-00466-2))
ASV_1705	639	198	0	0	0	200	0	0	0	0	48	0	d__Fungi; p__Ascomycota; c__Leotiomycetes; o__Thelebolales; f__Pseudeurotiaceae; g__Pseudogymnoascus; s__Pseudogymnoascus_roseus	Pseudeurotiaceae	1CB1CDAD-36B9-11D5-9548-00D0592D548C	81222	9	Saprotroph	Plant Saprotroph-Wood Saprotroph	Probable	Microfungus	NULL	Saprobic on woody tissue and rotting vegetation, often isolated from soil (Cannon & Kirk 2007)	Cannon PF, Kirk PM. 2007. Fungal Families of the World. CAB International, Cambridge (ISBN: 978-0851998275)
ASV_1398	0	0	0	0	0	0	0	0	0	0	0	0	d__Fungi; p__Basidiomycota; c__Agaricomycetes; o__unclassified_Agaricomycetes; f__unclassified_Agaricomycetes; g__unclassified_Agaricomycetes; s__unclassified_Agaricomycetes	NA	NA	NA	NA	NA	NA	NA	NA	NA	NA	NA
ASV_1066	0	0	0	0	0	0	23	0	0	0	0	0	d__Fungi; p__unidentified; c__unidentified; o__unidentified; f__unidentified; g__unidentified; s__unidentified	NA	NA	NA	NA	NA	NA	NA	NA	NA	NA	NA
ASV_1206	0	0	0	0	0	0	24	0	7	0	0	0	d__Fungi; p__unclassified_Fungi; c__unclassified_Fungi; o__unclassified_Fungi; f__unclassified_Fungi; g__unclassified_Fungi; s__unclassified_Fungi	NA	NA	NA	NA	NA	NA	NA	NA	NA	NA	NA
ASV_527	0	0	0	0	0	0	23	13	0	11	0	0	d__Fungi; p__unclassified_Fungi; c__unclassified_Fungi; o__unclassified_Fungi; f__unclassified_Fungi; g__unclassified_Fungi; s__unclassified_Fungi	NA	NA	NA	NA	NA	NA	NA	NA	NA	NA	NA
ASV_152	0	0	0	0	0	0	0	47	0	0	0	0	d__Fungi; p__Ascomycota; c__Sordariomycetes; o__Glomerellales; f__Plectosphaerellaceae; g__Sodiomyces; s__Sodiomyces_alkalinus	Plectosphaerellaceae	949EA3B2-2675-497F-B8DF-EF9CD336728F	510694	13	Pathotroph-Saprotroph-Symbiotroph	Animal Pathogen-Endophyte-Fungal Parasite-Plant Pathogen-Wood Saprotroph	Possible	Microfungus	NULL	NULL	Duncan CG, Eslyn WE. 1966. Mycologia 58:642-645 ((https://doi.org/10.2307/3757045)); Nilsson T. 1973. Studia Forestalia Suecica 104:1-40 ((https://pub.epsilon.slu.se/5711/)); Worrall JJ, et al. 1997. Mycologia 89:199-219 ((https://doi.org/10.2307/3761073)); Hanada RE, et al. 2010. Fungal Biology 114:901-910 ((https://doi.org/10.1016/j.funbio.2010.08.006)); Del Olmo-Ruiz M, Arnold AE. 2014. Mycolo…
ASV_1557	0	0	0	0	0	0	17	15	11	0	0	0	d__Fungi; p__unidentified; c__unidentified; o__unidentified; f__unidentified; g__unidentified; s__unidentified	NA	NA	NA	NA	NA	NA	NA	NA	NA	NA	NA
ASV_2027	0	0	0	0	0	0	3	1	2	0	12	0	d__Fungi; p__Ascomycota; c__Eurotiomycetes; o__Eurotiales; f__Aspergillaceae; g__Phialosimplex; s__Phialosimplex_chlamydosporus	Eurotiales	1CB1CE25-36B9-11D5-9548-00D0592D548C	90472	7	Saprotroph	Undefined Saprotroph	Possible	Microfungus	NULL	NULL	Sterkenburg E, et al. 2015. New Phytologist 207:1145-1158 ((https://doi.org/10.1111/nph.13426))
ASV_604	0	122	0	0	0	0	0	0	0	46	0	0	d__Fungi; p__unclassified_Fungi; c__unclassified_Fungi; o__unclassified_Fungi; f__unclassified_Fungi; g__unclassified_Fungi; s__unclassified_Fungi	NA	NA	NA	NA	NA	NA	NA	NA	NA	NA	NA
ASV_1275	0	0	23	0	0	0	10	9	0	0	0	8	d__Fungi; p__Basidiomycota; c__Tremellomycetes; o__Cystofilobasidiales; f__Mrakiaceae; g__Mrakia; s__Mrakia_frigida	Mrakia	71496953-3BE8-47A6-8E5C-45379BFF8463	25264	13	Saprotroph	|Undefined Saprotroph|	Probable	Dimorphic-Yeast	NULL	Isolated from water scums (Jones & Sloof 1966); isolated from Antarctic soil (Xin & Zhou 2007)	Jones EBG, Slooff WC. 1966. Antonie van Leeuwenhoek 32:223-228 ((https://doi.org/10.1007/BF02097464)); Xin M-X, Zhou P-J. 2007. Journal of Zhejiang University SCIENCE B. 8:260-265 ((https://doi.org/10.1631/jzus.2007.B0260)); P玫lme S, et al. 2020. Fungal Diversity 105:1-16 ((https://doi.org/10.1007/s13225-020-00466-2))
ASV_1064	0	0	0	0	0	0	16	0	12	7	0	0	d__Fungi; p__Ascomycota; c__Dothideomycetes; o__Pleosporales; f__Didymellaceae; g__unclassified_Didymellaceae; s__unclassified_Didymellaceae	Didymellaceae	F971F4FB-F68A-481E-B5F1-2BF2B753AA5D	508292	9	Pathotroph-Saprotroph	Animal Pathogen-Plant Pathogen-Undefined Saprotroph	Possible	Microfungus	NULL	NULL	Tedersoo L, et al. 2014. Science 346:e1256688 ((https://doi.org/10.1126/science.1256688))
ASV_1683	0	0	0	0	0	0	4	0	0	0	14	9	d__Fungi; p__Ascomycota; c__Eurotiomycetes; o__Eurotiales; f__Aspergillaceae; g__Aspergillus; s__Aspergillus_deflectus	Eurotiales	1CB1CE25-36B9-11D5-9548-00D0592D548C	90472	7	Saprotroph	Undefined Saprotroph	Possible	Microfungus	NULL	NULL	Sterkenburg E, et al. 2015. New Phytologist 207:1145-1158 ((https://doi.org/10.1111/nph.13426))
ASV_1266	0	883	1710	0	0	0	44	0	0	0	0	0	d__Fungi; p__Ascomycota; c__Eurotiomycetes; o__Eurotiales; f__Aspergillaceae; g__Aspergillus; s__Aspergillus_subversicolor	Eurotiales	1CB1CE25-36B9-11D5-9548-00D0592D548C	90472	7	Saprotroph	Undefined Saprotroph	Possible	Microfungus	NULL	NULL	Sterkenburg E, et al. 2015. New Phytologist 207:1145-1158 ((https://doi.org/10.1111/nph.13426))
ASV_1647	0	0	22	14	14	0	0	13	0	0	0	0	d__Fungi; p__Ascomycota; c__Sordariomycetes; o__Sordariales; f__Chaetomiaceae; g__unclassified_Chaetomiaceae; s__unclassified_Chaetomiaceae	Chaetomiaceae	1CB1CCE0-36B9-11D5-9548-00D0592D548C	80582	9	Pathotroph-Saprotroph-Symbiotroph	Animal Pathogen-Dung Saprotroph-Endophyte-Epiphyte-Plant Saprotroph-Wood Saprotroph	Possible	Microfungus	Soft Rot	Saprobic, acting as key decay organisms of plant materials and plant-derived commodities (Cannon & Kirk 2007); Epiphyte detection method-culture (Massimo et al. 2015); Endophyte detection method-culture (Busby et al. 2016, David et al. 2016); Likely opportunistic human pathogen (Irinyi et al. 2015)	Seehann G, et al. 1975. List of Fungi in Soft-Rot Tissue Tests. Institute fur Holzbiologie und Holzschutz, Bundesforschungsanstalt fur Forst - und Holzwirtshaft, Hamburg - Lohbrugge, Germany; Cannon PF, Kirk PM. 2007. Fungal Families of the World. CAB International, Cambridge ((https://isbnsearch.org/isbn/9780851998275)); Bills GF, et al. 2013. Current Opinion in Microbiology 16:549-565 ((https:/…
ASV_1481	0	0	2	0	0	0	13	4	5	0	0	6	d__Fungi; p__unclassified_Fungi; c__unclassified_Fungi; o__unclassified_Fungi; f__unclassified_Fungi; g__unclassified_Fungi; s__unclassified_Fungi	NA	NA	NA	NA	NA	NA	NA	NA	NA	NA	NA
ASV_1875	0	0	0	0	0	0	28	0	6	0	0	0	d__Fungi; p__unclassified_Fungi; c__unclassified_Fungi; o__unclassified_Fungi; f__unclassified_Fungi; g__unclassified_Fungi; s__unclassified_Fungi	NA	NA	NA	NA	NA	NA	NA	NA	NA	NA	NA
ASV_1317	0	0	0	0	0	0	0	42	0	0	0	0	d__Fungi; p__unclassified_Fungi; c__unclassified_Fungi; o__unclassified_Fungi; f__unclassified_Fungi; g__unclassified_Fungi; s__unclassified_Fungi	NA	NA	NA	NA	NA	NA	NA	NA	NA	NA	NA
ASV_732	0	0	0	0	0	0	0	0	0	0	0	0	d__Fungi; p__unidentified; c__unidentified; o__unidentified; f__unidentified; g__unidentified; s__unidentified	NA	NA	NA	NA	NA	NA	NA	NA	NA	NA	NA
ASV_167	97	0	0	0	0	0	15	0	12	0	0	0	d__Fungi; p__Ascomycota; c__Eurotiomycetes; o__Eurotiales; f__Aspergillaceae; g__Penicillium; s__Penicillium_polonicum	Eurotiales	1CB1CE25-36B9-11D5-9548-00D0592D548C	90472	7	Saprotroph	Undefined Saprotroph	Possible	Microfungus	NULL	NULL	Sterkenburg E, et al. 2015. New Phytologist 207:1145-1158 ((https://doi.org/10.1111/nph.13426))
ASV_123	0	0	0	0	0	0	0	0	22	0	10	8	d__Fungi; p__Ascomycota; c__Sordariomycetes; o__unclassified_Sordariomycetes; f__unclassified_Sordariomycetes; g__unclassified_Sordariomycetes; s__unclassified_Sordariomycetes	NA	NA	NA	NA	NA	NA	NA	NA	NA	NA	NA
ASV_1505	0	0	0	0	0	0	23	0	0	0	0	0	d__Fungi; p__Ascomycota; c__Sordariomycetes; o__Sordariales; f__Chaetomiaceae; g__unidentified; s__unidentified	Chaetomiaceae	1CB1CCE0-36B9-11D5-9548-00D0592D548C	80582	9	Pathotroph-Saprotroph-Symbiotroph	Animal Pathogen-Dung Saprotroph-Endophyte-Epiphyte-Plant Saprotroph-Wood Saprotroph	Possible	Microfungus	Soft Rot	Saprobic, acting as key decay organisms of plant materials and plant-derived commodities (Cannon & Kirk 2007); Epiphyte detection method-culture (Massimo et al. 2015); Endophyte detection method-culture (Busby et al. 2016, David et al. 2016); Likely opportunistic human pathogen (Irinyi et al. 2015)	Seehann G, et al. 1975. List of Fungi in Soft-Rot Tissue Tests. Institute fur Holzbiologie und Holzschutz, Bundesforschungsanstalt fur Forst - und Holzwirtshaft, Hamburg - Lohbrugge, Germany; Cannon PF, Kirk PM. 2007. Fungal Families of the World. CAB International, Cambridge ((https://isbnsearch.org/isbn/9780851998275)); Bills GF, et al. 2013. Current Opinion in Microbiology 16:549-565 ((https:/…
ASV_848	0	0	0	0	0	0	21	0	0	0	0	0	d__Fungi; p__Basidiomycota; c__Agaricomycetes; o__unidentified; f__unidentified; g__unidentified; s__unidentified	NA	NA	NA	NA	NA	NA	NA	NA	NA	NA	NA
ASV_1605	168	26	49	0	0	13	28	0	7	0	0	0	d__Fungi; p__unclassified_Fungi; c__unclassified_Fungi; o__unclassified_Fungi; f__unclassified_Fungi; g__unclassified_Fungi; s__unclassified_Fungi	NA	NA	NA	NA	NA	NA	NA	NA	NA	NA	NA
ASV_1281	0	0	0	1429	346	516	8	12	0	19	0	0	d__Fungi; p__Ascomycota; c__Eurotiomycetes; o__Eurotiales; f__Aspergillaceae; g__Aspergillus; s__Aspergillus_niger	Eurotiales	1CB1CE25-36B9-11D5-9548-00D0592D548C	90472	7	Saprotroph	Undefined Saprotroph	Possible	Microfungus	NULL	NULL	Sterkenburg E, et al. 2015. New Phytologist 207:1145-1158 ((https://doi.org/10.1111/nph.13426))
ASV_1534	0	0	0	0	44	0	29	0	9	0	0	0	d__Fungi; p__unclassified_Fungi; c__unclassified_Fungi; o__unclassified_Fungi; f__unclassified_Fungi; g__unclassified_Fungi; s__unclassified_Fungi	NA	NA	NA	NA	NA	NA	NA	NA	NA	NA	NA
ASV_1158	0	0	0	0	0	0	11	18	9	0	0	0	d__Fungi; p__unclassified_Fungi; c__unclassified_Fungi; o__unclassified_Fungi; f__unclassified_Fungi; g__unclassified_Fungi; s__unclassified_Fungi	NA	NA	NA	NA	NA	NA	NA	NA	NA	NA	NA
ASV_1270	0	0	0	0	11	0	15	0	0	0	0	12	d__Fungi; p__unclassified_Fungi; c__unclassified_Fungi; o__unclassified_Fungi; f__unclassified_Fungi; g__unclassified_Fungi; s__unclassified_Fungi	NA	NA	NA	NA	NA	NA	NA	NA	NA	NA	NA
ASV_1780	0	0	0	0	0	0	17	0	9	0	0	0	d__Fungi; p__unclassified_Fungi; c__unclassified_Fungi; o__unclassified_Fungi; f__unclassified_Fungi; g__unclassified_Fungi; s__unclassified_Fungi	NA	NA	NA	NA	NA	NA	NA	NA	NA	NA	NA
ASV_496	0	0	0	0	0	0	0	0	0	0	0	37	d__Fungi; p__Ascomycota; c__Sordariomycetes; o__Glomerellales; f__Plectosphaerellaceae; g__Sodiomyces; s__Sodiomyces_magadii	Plectosphaerellaceae	949EA3B2-2675-497F-B8DF-EF9CD336728F	510694	13	Pathotroph-Saprotroph-Symbiotroph	Animal Pathogen-Endophyte-Fungal Parasite-Plant Pathogen-Wood Saprotroph	Possible	Microfungus	NULL	NULL	Duncan CG, Eslyn WE. 1966. Mycologia 58:642-645 ((https://doi.org/10.2307/3757045)); Nilsson T. 1973. Studia Forestalia Suecica 104:1-40 ((https://pub.epsilon.slu.se/5711/)); Worrall JJ, et al. 1997. Mycologia 89:199-219 ((https://doi.org/10.2307/3761073)); Hanada RE, et al. 2010. Fungal Biology 114:901-910 ((https://doi.org/10.1016/j.funbio.2010.08.006)); Del Olmo-Ruiz M, Arnold AE. 2014. Mycolo…
ASV_365	0	0	0	0	0	0	0	0	0	0	0	36	d__Fungi; p__Basidiomycota; c__Agaricomycetes; o__unclassified_Agaricomycetes; f__unclassified_Agaricomycetes; g__unclassified_Agaricomycetes; s__unclassified_Agaricomycetes	NA	NA	NA	NA	NA	NA	NA	NA	NA	NA	NA
ASV_1315	43	0	0	0	0	0	0	0	0	0	0	0	d__Fungi; p__unidentified; c__unidentified; o__unidentified; f__unidentified; g__unidentified; s__unidentified	NA	NA	NA	NA	NA	NA	NA	NA	NA	NA	NA
ASV_693	0	0	0	0	0	0	10	8	12	0	0	0	d__Fungi; p__unidentified; c__unidentified; o__unidentified; f__unidentified; g__unidentified; s__unidentified	NA	NA	NA	NA	NA	NA	NA	NA	NA	NA	NA
ASV_1037	0	0	0	0	0	0	0	17	0	0	0	0	d__Fungi; p__Ascomycota; c__Leotiomycetes; o__unclassified_Leotiomycetes; f__unclassified_Leotiomycetes; g__unclassified_Leotiomycetes; s__unclassified_Leotiomycetes	NA	NA	NA	NA	NA	NA	NA	NA	NA	NA	NA
ASV_9	0	0	0	0	0	0	10	0	16	0	0	0	d__Fungi; p__Ascomycota; c__Dothideomycetes; o__Pleosporales; f__Leptosphaeriaceae; g__Leptosphaeria; s__Leptosphaeria_sclerotioides	Leptosphaeriaceae	1CB1CD53-36B9-11D5-9548-00D0592D548C	81843	9	Pathotroph-Saprotroph	Plant Pathogen-Wood Saprotroph	Probable	Microfungus	NULL	Saprobic or weakly necrotrophic on stems or leaves (Cannon & Kirk 2007)	Cannon PF, Kirk PM. 2007. Fungal Families of the World. CAB International, Cambridge (ISBN: 978-0851998275)
ASV_1725	0	0	0	0	0	0	0	9	0	12	0	13	d__Fungi; p__Ascomycota; c__Sordariomycetes; o__unclassified_Sordariomycetes; f__unclassified_Sordariomycetes; g__unclassified_Sordariomycetes; s__unclassified_Sordariomycetes	NA	NA	NA	NA	NA	NA	NA	NA	NA	NA	NA
ASV_1873	0	0	0	0	0	0	0	0	15	0	0	0	d__Fungi; p__Ascomycota; c__Sordariomycetes; o__Microascales; f__Microascaceae; g__Kernia; s__unidentified	Microascaceae	1CB1CD6A-36B9-11D5-9548-00D0592D548C	81001	9	Pathotroph-Saprotroph-Symbiotroph	Animal Pathogen-Endophyte-Plant Pathogen-Undefined Saprotroph	Possible	Microfungus	NULL	Saprobic in soil or rotting vegetation, some species heat-tolerant and associatated with silage and compost, a few associated with humans and animals (Cannon & Kirk 2007)	Cannon PF, Kirk PM. 2007. Fungal Families of the World. CAB International, Cambridge (ISBN: 978-0851998275)
ASV_1178	0	0	0	0	0	0	0	0	0	0	11	0	d__Fungi; p__unidentified; c__unidentified; o__unidentified; f__unidentified; g__unidentified; s__unidentified	NA	NA	NA	NA	NA	NA	NA	NA	NA	NA	NA
ASV_681	0	0	0	0	0	0	14	19	0	0	0	0	d__Fungi; p__unclassified_Fungi; c__unclassified_Fungi; o__unclassified_Fungi; f__unclassified_Fungi; g__unclassified_Fungi; s__unclassified_Fungi	NA	NA	NA	NA	NA	NA	NA	NA	NA	NA	NA
ASV_1804	0	0	0	0	0	0	0	33	0	0	0	0	d__Fungi; p__unclassified_Fungi; c__unclassified_Fungi; o__unclassified_Fungi; f__unclassified_Fungi; g__unclassified_Fungi; s__unclassified_Fungi	NA	NA	NA	NA	NA	NA	NA	NA	NA	NA	NA
ASV_1007	0	0	0	0	0	0	0	0	11	0	6	4	d__Fungi; p__Ascomycota; c__Sordariomycetes; o__unclassified_Sordariomycetes; f__unclassified_Sordariomycetes; g__unclassified_Sordariomycetes; s__unclassified_Sordariomycetes	NA	NA	NA	NA	NA	NA	NA	NA	NA	NA	NA
ASV_973	0	0	0	0	0	0	0	0	11	0	0	12	d__Fungi; p__unclassified_Fungi; c__unclassified_Fungi; o__unclassified_Fungi; f__unclassified_Fungi; g__unclassified_Fungi; s__unclassified_Fungi	NA	NA	NA	NA	NA	NA	NA	NA	NA	NA	NA
ASV_342	0	0	0	0	0	0	0	0	0	5	6	3	d__Fungi; p__Ascomycota; c__Sordariomycetes; o__Microascales; f__Microascaceae; g__Acaulium; s__unclassified_Acaulium	Microascaceae	1CB1CD6A-36B9-11D5-9548-00D0592D548C	81001	9	Pathotroph-Saprotroph-Symbiotroph	Animal Pathogen-Endophyte-Plant Pathogen-Undefined Saprotroph	Possible	Microfungus	NULL	Saprobic in soil or rotting vegetation, some species heat-tolerant and associatated with silage and compost, a few associated with humans and animals (Cannon & Kirk 2007)	Cannon PF, Kirk PM. 2007. Fungal Families of the World. CAB International, Cambridge (ISBN: 978-0851998275)
ASV_1848	0	0	0	0	0	0	0	0	0	0	0	32	d__Fungi; p__Ascomycota; c__Sordariomycetes; o__Sordariales; f__Chaetomiaceae; g__Botryotrichum; s__Botryotrichum_atrogriseum	Chaetomiaceae	1CB1CCE0-36B9-11D5-9548-00D0592D548C	80582	9	Pathotroph-Saprotroph-Symbiotroph	Animal Pathogen-Dung Saprotroph-Endophyte-Epiphyte-Plant Saprotroph-Wood Saprotroph	Possible	Microfungus	Soft Rot	Saprobic, acting as key decay organisms of plant materials and plant-derived commodities (Cannon & Kirk 2007); Epiphyte detection method-culture (Massimo et al. 2015); Endophyte detection method-culture (Busby et al. 2016, David et al. 2016); Likely opportunistic human pathogen (Irinyi et al. 2015)	Seehann G, et al. 1975. List of Fungi in Soft-Rot Tissue Tests. Institute fur Holzbiologie und Holzschutz, Bundesforschungsanstalt fur Forst - und Holzwirtshaft, Hamburg - Lohbrugge, Germany; Cannon PF, Kirk PM. 2007. Fungal Families of the World. CAB International, Cambridge ((https://isbnsearch.org/isbn/9780851998275)); Bills GF, et al. 2013. Current Opinion in Microbiology 16:549-565 ((https:/…
ASV_1498	0	0	0	0	0	0	0	0	0	0	0	0	d__Fungi; p__unclassified_Fungi; c__unclassified_Fungi; o__unclassified_Fungi; f__unclassified_Fungi; g__unclassified_Fungi; s__unclassified_Fungi	NA	NA	NA	NA	NA	NA	NA	NA	NA	NA	NA
ASV_590	0	0	0	0	0	0	5	0	0	5	0	6	d__Fungi; p__unclassified_Fungi; c__unclassified_Fungi; o__unclassified_Fungi; f__unclassified_Fungi; g__unclassified_Fungi; s__unclassified_Fungi	NA	NA	NA	NA	NA	NA	NA	NA	NA	NA	NA
ASV_333	0	0	0	0	0	0	4	5	8	0	0	0	d__Fungi; p__Ascomycota; c__Dothideomycetes; o__Pleosporales; f__Periconiaceae; g__Periconia; s__Periconia_byssoides	Periconia byssoides	1CB19800-36B9-11D5-9548-00D0592D548C	144538	20	Pathotroph	Plant Pathogen	Probable	Microfungus	NULL	NULL	The American Phytopathological Society Common Names of Plant Diseases ((http://www.apsnet.org/publications/commonnames/Pages/default.aspx))
ASV_1698	0	0	0	0	0	0	0	31	0	0	0	0	d__Fungi; p__unclassified_Fungi; c__unclassified_Fungi; o__unclassified_Fungi; f__unclassified_Fungi; g__unclassified_Fungi; s__unclassified_Fungi	NA	NA	NA	NA	NA	NA	NA	NA	NA	NA	NA
ASV_1241	0	0	0	0	0	0	0	31	0	0	0	0	d__Fungi; p__unclassified_Fungi; c__unclassified_Fungi; o__unclassified_Fungi; f__unclassified_Fungi; g__unclassified_Fungi; s__unclassified_Fungi	NA	NA	NA	NA	NA	NA	NA	NA	NA	NA	NA
ASV_311	0	0	0	0	0	0	0	8	8	7	0	0	d__Fungi; p__unclassified_Fungi; c__unclassified_Fungi; o__unclassified_Fungi; f__unclassified_Fungi; g__unclassified_Fungi; s__unclassified_Fungi	NA	NA	NA	NA	NA	NA	NA	NA	NA	NA	NA
ASV_1739	0	0	0	0	33	0	0	0	0	0	0	0	d__Fungi; p__Ascomycota; c__Pezizomycetes; o__Pezizales; f__Ascodesmidaceae; g__Cephaliophora; s__unidentified	Ascodesmidaceae	1CB1CE89-36B9-11D5-9548-00D0592D548C	80482	9	Saprotroph	Dung Saprotroph-Soil Saprotroph	Probable	Microfungus	NULL	Molecular studies indicate that the family clusters within Pyronomataceae, but the latter family is widely circumscribed and may need division (Cannon & Kirk 2007)	Cannon PF, Kirk PM. 2007. Fungal Families of the World. CAB International, Cambridge (ISBN: 978-0851998275)
ASV_1810	0	0	0	0	0	0	0	0	0	0	20	0	d__Fungi; p__unclassified_Fungi; c__unclassified_Fungi; o__unclassified_Fungi; f__unclassified_Fungi; g__unclassified_Fungi; s__unclassified_Fungi	NA	NA	NA	NA	NA	NA	NA	NA	NA	NA	NA
ASV_1963	0	0	0	0	0	0	8	0	8	0	0	9	d__Fungi; p__unidentified; c__unidentified; o__unidentified; f__unidentified; g__unidentified; s__unidentified	NA	NA	NA	NA	NA	NA	NA	NA	NA	NA	NA
ASV_178	0	0	0	0	0	0	30	0	0	0	0	0	d__Fungi; p__Ascomycota; c__Sordariomycetes; o__Sordariales; f__Chaetomiaceae; g__Botryotrichum; s__Botryotrichum_atrogriseum	Chaetomiaceae	1CB1CCE0-36B9-11D5-9548-00D0592D548C	80582	9	Pathotroph-Saprotroph-Symbiotroph	Animal Pathogen-Dung Saprotroph-Endophyte-Epiphyte-Plant Saprotroph-Wood Saprotroph	Possible	Microfungus	Soft Rot	Saprobic, acting as key decay organisms of plant materials and plant-derived commodities (Cannon & Kirk 2007); Epiphyte detection method-culture (Massimo et al. 2015); Endophyte detection method-culture (Busby et al. 2016, David et al. 2016); Likely opportunistic human pathogen (Irinyi et al. 2015)	Seehann G, et al. 1975. List of Fungi in Soft-Rot Tissue Tests. Institute fur Holzbiologie und Holzschutz, Bundesforschungsanstalt fur Forst - und Holzwirtshaft, Hamburg - Lohbrugge, Germany; Cannon PF, Kirk PM. 2007. Fungal Families of the World. CAB International, Cambridge ((https://isbnsearch.org/isbn/9780851998275)); Bills GF, et al. 2013. Current Opinion in Microbiology 16:549-565 ((https:/…
ASV_1633	0	0	0	0	0	0	0	13	6	0	11	0	d__Fungi; p__Ascomycota; c__Sordariomycetes; o__Microascales; f__Microascaceae; g__Microascus; s__Microascus_croci	Microascaceae	1CB1CD6A-36B9-11D5-9548-00D0592D548C	81001	9	Pathotroph-Saprotroph-Symbiotroph	Animal Pathogen-Endophyte-Plant Pathogen-Undefined Saprotroph	Possible	Microfungus	NULL	Saprobic in soil or rotting vegetation, some species heat-tolerant and associatated with silage and compost, a few associated with humans and animals (Cannon & Kirk 2007)	Cannon PF, Kirk PM. 2007. Fungal Families of the World. CAB International, Cambridge (ISBN: 978-0851998275)
ASV_961	0	0	0	0	0	0	6	0	0	0	0	0	d__Fungi; p__Ascomycota; c__unclassified_Ascomycota; o__unclassified_Ascomycota; f__unclassified_Ascomycota; g__unclassified_Ascomycota; s__unclassified_Ascomycota	NA	NA	NA	NA	NA	NA	NA	NA	NA	NA	NA
ASV_95	0	0	0	0	0	0	0	29	0	0	0	0	d__Fungi; p__unclassified_Fungi; c__unclassified_Fungi; o__unclassified_Fungi; f__unclassified_Fungi; g__unclassified_Fungi; s__unclassified_Fungi	NA	NA	NA	NA	NA	NA	NA	NA	NA	NA	NA
ASV_1550	0	0	0	0	0	0	16	0	0	0	0	0	d__Fungi; p__Ascomycota; c__Leotiomycetes; o__Helotiales; f__Sclerotiniaceae; g__Monilinia; s__Monilinia_laxa	Sclerotiniaceae	1CB1A350-36B9-11D5-9548-00D0592D548C	81363	9	Pathotroph	Plant Pathogen	Probable	Microfungus	NULL	Primarily necrotrophs, infecting roots, leaves, fruits, seeds, etc. and causing moulds, damping off etc. Sclerotia often overwinter and can survive for long periods in soil (Cannon & Kirk 2007)	Cannon PF, Kirk PM. 2007. Fungal Families of the World. CAB International, Cambridge (ISBN: 978-0851998275)
ASV_574	0	0	0	0	0	0	0	0	14	0	0	0	d__Fungi; p__Ascomycota; c__Sordariomycetes; o__Glomerellales; f__Plectosphaerellaceae; g__Acrostalagmus; s__Acrostalagmus_luteoalbus	Acrostalagmus luteoalbus	ADB056C8-1DEA-48D6-B2F2-A22A3644B051	488126	20	Symbiotroph	Endophyte	Highly Probable	Microfungus	NULL	Host - Malvaceae	Costa IPMW, et al. 2012. Mycotaxon 119:e26 ((http://mycotaxon.com/resources/checklists/costa_v119_checklist.pdf))
ASV_457	0	0	0	0	0	0	0	14	0	13	0	0	d__Fungi; p__Basidiomycota; c__Agaricomycetes; o__unclassified_Agaricomycetes; f__unclassified_Agaricomycetes; g__unclassified_Agaricomycetes; s__unclassified_Agaricomycetes	NA	NA	NA	NA	NA	NA	NA	NA	NA	NA	NA
ASV_1125	0	0	0	0	0	0	0	11	0	0	7	0	d__Fungi; p__Ascomycota; c__Sordariomycetes; o__Glomerellales; f__Plectosphaerellaceae; g__Gibellulopsis; s__Gibellulopsis_chrysanthemi	Gibellulopsis	9E69C782-6A06-44C1-AEB2-D8AEF725ADAA	8331	13	Pathotroph-Saprotroph	|Plant Pathogen|-Plant Saprotroph	Probable	Microfungus	NULL	As litter_saprotroph (P玫lme et al. 2020); Decay leaf, fruit, seed (P玫lme et al. 2020)	Tedersoo L, et al. 2014. Science 346:e1256688 ((https://doi.org/10.1126/science.1256688)); P玫lme S, et al. 2020. Fungal Diversity 105:1-16 ((https://doi.org/10.1007/s13225-020-00466-2))
ASV_233	0	0	0	0	0	0	0	27	0	0	0	0	d__Fungi; p__Ascomycota; c__Sordariomycetes; o__Hypocreales; f__Hypocreales_fam_Incertae_sedis; g__Acremonium; s__Acremonium_furcatum	Hypocreales	1CB18E60-36B9-11D5-9548-00D0592D548C	90477	7	Saprotroph	Undefined Saprotroph	Possible	Microfungus	NULL	NULL	Sterkenburg E, et al. 2015. New Phytologist 207:1145-1158 ((https://doi.org/10.1111/nph.13426))
ASV_638	0	0	0	0	0	0	0	0	4	0	6	7	d__Fungi; p__unidentified; c__unidentified; o__unidentified; f__unidentified; g__unidentified; s__unidentified	NA	NA	NA	NA	NA	NA	NA	NA	NA	NA	NA
ASV_1293	0	0	0	0	4	0	6	0	2	0	0	13	d__Fungi; p__Ascomycota; c__Sordariomycetes; o__Sordariales; f__unclassified_Sordariales; g__unclassified_Sordariales; s__unclassified_Sordariales	NA	NA	NA	NA	NA	NA	NA	NA	NA	NA	NA
ASV_196	0	0	0	0	0	0	0	0	0	14	0	12	d__Fungi; p__unclassified_Fungi; c__unclassified_Fungi; o__unclassified_Fungi; f__unclassified_Fungi; g__unclassified_Fungi; s__unclassified_Fungi	NA	NA	NA	NA	NA	NA	NA	NA	NA	NA	NA
ASV_1363	0	333	674	0	0	443	0	0	0	0	0	9	d__Fungi; p__Ascomycota; c__Sordariomycetes; o__Hypocreales; f__Hypocreales_fam_Incertae_sedis; g__Acremonium; s__Acremonium_furcatum	Hypocreales	1CB18E60-36B9-11D5-9548-00D0592D548C	90477	7	Saprotroph	Undefined Saprotroph	Possible	Microfungus	NULL	NULL	Sterkenburg E, et al. 2015. New Phytologist 207:1145-1158 ((https://doi.org/10.1111/nph.13426))
ASV_1120	0	0	0	0	0	0	0	4	0	9	0	5	d__Fungi; p__Ascomycota; c__Sordariomycetes; o__Hypocreales; f__Clavicipitaceae; g__Metarhizium; s__Metarhizium_anisopliae	Clavicipitaceae	E3347AFD-FD7B-4351-B2B0-1A826A472A17	80608	9	Pathotroph-Symbiotroph	Endophyte-Epiphyte-Fungal Parasite-Insect Parasite	Possible	Microfungus	NULL	Parasitic, endophytic or epiphytic on Insecta, other fungi or Gamineae (Cannon & Kirk 2007)	Cannon PF, Kirk PM. 2007. Fungal Families of the World. CAB International, Cambridge (ISBN: 978-0851998275)
ASV_1254	0	0	0	0	0	0	0	0	25	0	0	0	d__Fungi; p__unidentified; c__unidentified; o__unidentified; f__unidentified; g__unidentified; s__unidentified	NA	NA	NA	NA	NA	NA	NA	NA	NA	NA	NA
ASV_430	0	0	0	0	0	0	0	0	25	0	0	0	d__Fungi; p__Ascomycota; c__Sordariomycetes; o__Sordariales; f__Sordariaceae; g__Neurospora; s__Neurospora_terricola	Sordariaceae	1CB1CDD1-36B9-11D5-9548-00D0592D548C	81384	9	Saprotroph	Dung Saprotroph-Plant Saprotroph	Probable	Microfungus	Null	Saprobic, especially on dung and rotting vegetation but also found associated with food stuffs (Cannon & Kirk 2007)	Cannon PF, Kirk PM. 2007. Fungal Families of the World. CAB International, Cambridge (ISBN: 978-0851998275)
ASV_1520	0	0	0	0	0	0	0	0	0	8	0	0	d__Fungi; p__unclassified_Fungi; c__unclassified_Fungi; o__unclassified_Fungi; f__unclassified_Fungi; g__unclassified_Fungi; s__unclassified_Fungi	NA	NA	NA	NA	NA	NA	NA	NA	NA	NA	NA
ASV_696	0	0	0	0	0	0	0	0	0	25	0	0	d__Fungi; p__Basidiomycota; c__Agaricomycetes; o__unclassified_Agaricomycetes; f__unclassified_Agaricomycetes; g__unclassified_Agaricomycetes; s__unclassified_Agaricomycetes	NA	NA	NA	NA	NA	NA	NA	NA	NA	NA	NA
ASV_104	0	0	0	0	0	0	0	0	0	5	2	7	d__Fungi; p__unclassified_Fungi; c__unclassified_Fungi; o__unclassified_Fungi; f__unclassified_Fungi; g__unclassified_Fungi; s__unclassified_Fungi	NA	NA	NA	NA	NA	NA	NA	NA	NA	NA	NA
ASV_1943	0	0	0	0	0	0	0	0	0	0	0	9	d__Fungi; p__unclassified_Fungi; c__unclassified_Fungi; o__unclassified_Fungi; f__unclassified_Fungi; g__unclassified_Fungi; s__unclassified_Fungi	NA	NA	NA	NA	NA	NA	NA	NA	NA	NA	NA
ASV_153	0	0	0	0	0	0	0	0	0	0	0	0	d__Fungi; p__unclassified_Fungi; c__unclassified_Fungi; o__unclassified_Fungi; f__unclassified_Fungi; g__unclassified_Fungi; s__unclassified_Fungi	NA	NA	NA	NA	NA	NA	NA	NA	NA	NA	NA
ASV_327	0	0	0	0	0	0	3	12	0	6	0	0	d__Fungi; p__Ascomycota; c__Sordariomycetes; o__Hypocreales; f__Stachybotryaceae; g__unclassified_Stachybotryaceae; s__unclassified_Stachybotryaceae	Hypocreales	1CB18E60-36B9-11D5-9548-00D0592D548C	90477	7	Saprotroph	Undefined Saprotroph	Possible	Microfungus	NULL	NULL	Sterkenburg E, et al. 2015. New Phytologist 207:1145-1158 ((https://doi.org/10.1111/nph.13426))
ASV_668	0	0	0	0	0	0	3	8	7	0	0	0	d__Fungi; p__Ascomycota; c__Sordariomycetes; o__Hypocreales; f__Stachybotryaceae; g__Stachybotrys; s__Stachybotrys_microspora	Hypocreales	1CB18E60-36B9-11D5-9548-00D0592D548C	90477	7	Saprotroph	Undefined Saprotroph	Possible	Microfungus	NULL	NULL	Sterkenburg E, et al. 2015. New Phytologist 207:1145-1158 ((https://doi.org/10.1111/nph.13426))
ASV_415	0	0	0	0	0	0	17	0	3	0	0	0	d__Fungi; p__unclassified_Fungi; c__unclassified_Fungi; o__unclassified_Fungi; f__unclassified_Fungi; g__unclassified_Fungi; s__unclassified_Fungi	NA	NA	NA	NA	NA	NA	NA	NA	NA	NA	NA
ASV_757	0	0	0	0	0	0	18	0	0	0	0	6	d__Fungi; p__Ascomycota; c__Eurotiomycetes; o__Eurotiales; f__Aspergillaceae; g__Aspergillus; s__Aspergillus_fumigatus	Eurotiales	1CB1CE25-36B9-11D5-9548-00D0592D548C	90472	7	Saprotroph	Undefined Saprotroph	Possible	Microfungus	NULL	NULL	Sterkenburg E, et al. 2015. New Phytologist 207:1145-1158 ((https://doi.org/10.1111/nph.13426))
ASV_1050	0	0	0	0	0	0	7	0	0	0	10	0	d__Fungi; p__unclassified_Fungi; c__unclassified_Fungi; o__unclassified_Fungi; f__unclassified_Fungi; g__unclassified_Fungi; s__unclassified_Fungi	NA	NA	NA	NA	NA	NA	NA	NA	NA	NA	NA
ASV_1056	0	0	0	0	0	0	0	0	4	12	6	0	d__Fungi; p__Ascomycota; c__Sordariomycetes; o__Hypocreales; f__Nectriaceae; g__Paracremonium; s__unidentified	Nectriaceae	1CB1CD7A-36B9-11D5-9548-00D0592D548C	81059	9	Pathotroph-Saprotroph-Symbiotroph	Animal Pathogen-Endophyte-Fungal Parasite-Lichen Parasite-Plant Pathogen-Wood Saprotroph	Possible	Microfungus	NULL	Fusarium species are amongst the economically significant plant pathogens (Cannon & Kirk 2007)	Cannon PF, Kirk PM. 2007. Fungal Families of the World. CAB International, Cambridge (ISBN: 978-0851998275); Hirooka Y, et al. 2012. Studies in Mycology 711-210 ((https://doi.org/10.3114/sim0001)); Tedersoo L, et al. 2014. Science 346:e1256688 ((https://doi.org/10.1126/science.1256688)); The American Phytopathological Society Common Names of Plant Diseases ((http://www.apsnet.org/publications/com…
ASV_694	0	6	0	0	0	0	0	0	0	12	0	0	d__Fungi; p__unclassified_Fungi; c__unclassified_Fungi; o__unclassified_Fungi; f__unclassified_Fungi; g__unclassified_Fungi; s__unclassified_Fungi	NA	NA	NA	NA	NA	NA	NA	NA	NA	NA	NA
ASV_928	0	0	0	0	0	0	23	0	0	0	0	0	d__Fungi; p__unclassified_Fungi; c__unclassified_Fungi; o__unclassified_Fungi; f__unclassified_Fungi; g__unclassified_Fungi; s__unclassified_Fungi	NA	NA	NA	NA	NA	NA	NA	NA	NA	NA	NA
ASV_351	0	0	0	26	0	0	7	0	0	4	0	0	d__Fungi; p__unclassified_Fungi; c__unclassified_Fungi; o__unclassified_Fungi; f__unclassified_Fungi; g__unclassified_Fungi; s__unclassified_Fungi	NA	NA	NA	NA	NA	NA	NA	NA	NA	NA	NA
ASV_819	0	0	0	726	0	0	7	4	6	0	0	0	d__Fungi; p__Ascomycota; c__Dothideomycetes; o__Pleosporales; f__Didymosphaeriaceae; g__Paraphaeosphaeria; s__unidentified	Didymosphaeriaceae	1CB1CD0B-36B9-11D5-9548-00D0592D548C	80702	9	Pathotroph-Saprotroph-Symbiotroph	Endophyte-Lichen Parasite-Plant Pathogen-Undefined Saprotroph	Probable	Microfungus	NULL	Saprobes in both woody and herbaceous material, also parasitic on other fungi (Cannon & Kirk 2007)	Cannon PF, Kirk PM. 2007. Fungal Families of the World. CAB International, Cambridge (ISBN: 978-0851998275); Massimo NC, et al. 2015. Microbial Ecology 70:61-76 ((https://doi.org/10.1007/s00248-014-0563-6))
ASV_1697	0	0	0	0	0	0	0	0	11	0	3	0	d__Fungi; p__unidentified; c__unidentified; o__unidentified; f__unidentified; g__unidentified; s__unidentified	NA	NA	NA	NA	NA	NA	NA	NA	NA	NA	NA
ASV_1045	0	0	0	0	0	0	0	0	0	0	0	23	d__Fungi; p__Ascomycota; c__Sordariomycetes; o__Microascales; f__Microascaceae; g__Acaulium; s__Acaulium_caviariforme	Microascaceae	1CB1CD6A-36B9-11D5-9548-00D0592D548C	81001	9	Pathotroph-Saprotroph-Symbiotroph	Animal Pathogen-Endophyte-Plant Pathogen-Undefined Saprotroph	Possible	Microfungus	NULL	Saprobic in soil or rotting vegetation, some species heat-tolerant and associatated with silage and compost, a few associated with humans and animals (Cannon & Kirk 2007)	Cannon PF, Kirk PM. 2007. Fungal Families of the World. CAB International, Cambridge (ISBN: 978-0851998275)
ASV_18	0	0	0	0	0	0	7	2	0	0	0	4	d__Fungi; p__unclassified_Fungi; c__unclassified_Fungi; o__unclassified_Fungi; f__unclassified_Fungi; g__unclassified_Fungi; s__unclassified_Fungi	NA	NA	NA	NA	NA	NA	NA	NA	NA	NA	NA
ASV_612	0	0	0	0	0	0	22	0	0	0	0	0	d__Fungi; p__Ascomycota; c__Sordariomycetes; o__Sordariales; f__Chaetomiaceae; g__unidentified; s__unidentified	Chaetomiaceae	1CB1CCE0-36B9-11D5-9548-00D0592D548C	80582	9	Pathotroph-Saprotroph-Symbiotroph	Animal Pathogen-Dung Saprotroph-Endophyte-Epiphyte-Plant Saprotroph-Wood Saprotroph	Possible	Microfungus	Soft Rot	Saprobic, acting as key decay organisms of plant materials and plant-derived commodities (Cannon & Kirk 2007); Epiphyte detection method-culture (Massimo et al. 2015); Endophyte detection method-culture (Busby et al. 2016, David et al. 2016); Likely opportunistic human pathogen (Irinyi et al. 2015)	Seehann G, et al. 1975. List of Fungi in Soft-Rot Tissue Tests. Institute fur Holzbiologie und Holzschutz, Bundesforschungsanstalt fur Forst - und Holzwirtshaft, Hamburg - Lohbrugge, Germany; Cannon PF, Kirk PM. 2007. Fungal Families of the World. CAB International, Cambridge ((https://isbnsearch.org/isbn/9780851998275)); Bills GF, et al. 2013. Current Opinion in Microbiology 16:549-565 ((https:/…
ASV_715	0	0	0	0	0	0	22	0	0	0	0	0	d__Fungi; p__Ascomycota; c__Sordariomycetes; o__unclassified_Sordariomycetes; f__unclassified_Sordariomycetes; g__unclassified_Sordariomycetes; s__unclassified_Sordariomycetes	NA	NA	NA	NA	NA	NA	NA	NA	NA	NA	NA
ASV_316	0	0	0	0	0	0	0	6	0	6	0	4	d__Fungi; p__unclassified_Fungi; c__unclassified_Fungi; o__unclassified_Fungi; f__unclassified_Fungi; g__unclassified_Fungi; s__unclassified_Fungi	NA	NA	NA	NA	NA	NA	NA	NA	NA	NA	NA
ASV_221	0	0	0	0	0	0	0	6	0	0	0	0	d__Fungi; p__unclassified_Fungi; c__unclassified_Fungi; o__unclassified_Fungi; f__unclassified_Fungi; g__unclassified_Fungi; s__unclassified_Fungi	NA	NA	NA	NA	NA	NA	NA	NA	NA	NA	NA
ASV_234	0	0	0	0	0	0	0	0	6	3	2	5	d__Fungi; p__unclassified_Fungi; c__unclassified_Fungi; o__unclassified_Fungi; f__unclassified_Fungi; g__unclassified_Fungi; s__unclassified_Fungi	NA	NA	NA	NA	NA	NA	NA	NA	NA	NA	NA
ASV_822	0	0	0	0	0	0	0	0	0	14	8	0	d__Fungi; p__Ascomycota; c__Orbiliomycetes; o__Orbiliales; f__Orbiliaceae; g__Duddingtonia; s__Duddingtonia_flagrans	Orbiliaceae	1CB19716-36B9-11D5-9548-00D0592D548C	81091	9	Saprotroph	Wood Saprotroph	Probable	Microfungus	NULL	Saprobic, found especially on wood in both wet and dry habitats. Many species are nematophagous, forming adhesive knobs, nets or ring-like traps in the presence of a food source; perhaps a strategy for life in low-nitrogen environments. There have been reports of associations with algae for a few species, but an established lichen association appears not to exist (Cannon & Kirk 2007)	Cannon PF, Kirk PM. 2007. Fungal Families of the World. CAB International, Cambridge (ISBN: 978-0851998275)
ASV_73	0	0	0	0	0	0	0	0	0	0	0	0	d__Fungi; p__unclassified_Fungi; c__unclassified_Fungi; o__unclassified_Fungi; f__unclassified_Fungi; g__unclassified_Fungi; s__unclassified_Fungi	NA	NA	NA	NA	NA	NA	NA	NA	NA	NA	NA
ASV_1119	0	0	0	0	0	0	0	0	0	0	0	0	d__Fungi; p__Ascomycota; c__Dothideomycetes; o__Pleosporales; f__Didymellaceae; g__Didymella; s__unclassified_Didymella	Didymellaceae	F971F4FB-F68A-481E-B5F1-2BF2B753AA5D	508292	9	Pathotroph-Saprotroph	Animal Pathogen-Plant Pathogen-Undefined Saprotroph	Possible	Microfungus	NULL	NULL	Tedersoo L, et al. 2014. Science 346:e1256688 ((https://doi.org/10.1126/science.1256688))
ASV_1832	0	0	0	0	0	0	9	0	12	0	0	0	d__Fungi; p__Ascomycota; c__Dothideomycetes; o__Capnodiales; f__Cladosporiaceae; g__Cladosporium; s__Cladosporium_velox	Cladosporiaceae	6EDCD6E4-DE4D-443D-AF6B-A572F626BD45	816548	9	Pathotroph-Saprotroph-Symbiotroph	Animal Pathogen-Endophyte-Lichen Parasite-Plant Pathogen-Wood Saprotroph	Possible	Microfungus	NULL	NULL	Seehann G, et al. 1975. List of Fungi in Soft-Rot Tissue Tests. Institute fur Holzbiologie und Holzschutz, Bundesforschungsanstalt fur Forst - und Holzwirtshaft, Hamburg - Lohbrugge, Germany; Lawrey JD, Diederich P. 2016. http://www.lichenicolous.net (accessed 24 May 2017) ((http://www.lichenicolous.net)); The American Phytopathological Society Common Names of Plant Diseases ((http://www.apsnet.o…
ASV_871	0	0	0	0	0	0	12	0	9	0	0	0	d__Fungi; p__unclassified_Fungi; c__unclassified_Fungi; o__unclassified_Fungi; f__unclassified_Fungi; g__unclassified_Fungi; s__unclassified_Fungi	NA	NA	NA	NA	NA	NA	NA	NA	NA	NA	NA
ASV_490	0	0	0	0	0	0	5	3	5	0	0	2	d__Fungi; p__unclassified_Fungi; c__unclassified_Fungi; o__unclassified_Fungi; f__unclassified_Fungi; g__unclassified_Fungi; s__unclassified_Fungi	NA	NA	NA	NA	NA	NA	NA	NA	NA	NA	NA
ASV_1709	0	0	0	0	0	0	7	0	0	14	0	0	d__Fungi; p__unclassified_Fungi; c__unclassified_Fungi; o__unclassified_Fungi; f__unclassified_Fungi; g__unclassified_Fungi; s__unclassified_Fungi	NA	NA	NA	NA	NA	NA	NA	NA	NA	NA	NA
ASV_1756	170	85	195	71	23	5	5	7	5	0	0	0	d__Fungi; p__Mortierellomycota; c__Mortierellomycetes; o__Mortierellales; f__Mortierellaceae; g__Mortierella; s__Mortierella_alpina	Mortierellaceae	3BD31551-4295-4664-858B-8E44073A293E	816415	9	Saprotroph-Symbiotroph	Endophyte-Litter Saprotroph-Soil Saprotroph-Undefined Saprotroph	Possible	Microfungus	NULL	Saprobic in soil and thus frequenctly isolated from soil and material contaminated with soil such as hay or rotten silage and spoil tips (Cannon & Kirk 2007)	Cannon PF, Kirk PM. 2007. Fungal Families of the World. CAB International, Cambridge (ISBN: 978-0851998275); Purahong W, et al. 2016. Molecular Ecology 25:4059-4074 ((https://doi.org/10.1111/mec.13739))
ASV_942	0	0	0	0	0	0	0	0	21	0	0	0	d__Fungi; p__Ascomycota; c__Sordariomycetes; o__Glomerellales; f__Plectosphaerellaceae; g__Sodiomyces; s__Sodiomyces_magadii	Plectosphaerellaceae	949EA3B2-2675-497F-B8DF-EF9CD336728F	510694	13	Pathotroph-Saprotroph-Symbiotroph	Animal Pathogen-Endophyte-Fungal Parasite-Plant Pathogen-Wood Saprotroph	Possible	Microfungus	NULL	NULL	Duncan CG, Eslyn WE. 1966. Mycologia 58:642-645 ((https://doi.org/10.2307/3757045)); Nilsson T. 1973. Studia Forestalia Suecica 104:1-40 ((https://pub.epsilon.slu.se/5711/)); Worrall JJ, et al. 1997. Mycologia 89:199-219 ((https://doi.org/10.2307/3761073)); Hanada RE, et al. 2010. Fungal Biology 114:901-910 ((https://doi.org/10.1016/j.funbio.2010.08.006)); Del Olmo-Ruiz M, Arnold AE. 2014. Mycolo…
ASV_735	0	0	0	0	0	0	0	0	21	0	0	0	d__Fungi; p__Basidiomycota; c__unclassified_Basidiomycota; o__unclassified_Basidiomycota; f__unclassified_Basidiomycota; g__unclassified_Basidiomycota; s__unclassified_Basidiomycota	NA	NA	NA	NA	NA	NA	NA	NA	NA	NA	NA
ASV_265	0	0	0	0	0	0	0	0	0	6	7	0	d__Fungi; p__Ascomycota; c__Sordariomycetes; o__Hypocreales; f__unclassified_Hypocreales; g__unclassified_Hypocreales; s__unclassified_Hypocreales	Hypocreales	1CB18E60-36B9-11D5-9548-00D0592D548C	90477	7	Saprotroph	Undefined Saprotroph	Possible	Microfungus	NULL	NULL	Sterkenburg E, et al. 2015. New Phytologist 207:1145-1158 ((https://doi.org/10.1111/nph.13426))
ASV_1607	0	0	0	0	0	0	0	0	0	4	0	9	d__Fungi; p__unclassified_Fungi; c__unclassified_Fungi; o__unclassified_Fungi; f__unclassified_Fungi; g__unclassified_Fungi; s__unclassified_Fungi	NA	NA	NA	NA	NA	NA	NA	NA	NA	NA	NA
ASV_1893	0	0	0	0	0	0	0	0	0	0	0	14	d__Fungi; p__unclassified_Fungi; c__unclassified_Fungi; o__unclassified_Fungi; f__unclassified_Fungi; g__unclassified_Fungi; s__unclassified_Fungi	NA	NA	NA	NA	NA	NA	NA	NA	NA	NA	NA
ASV_15	0	0	0	0	0	0	10	0	0	0	0	0	d__Fungi; p__unclassified_Fungi; c__unclassified_Fungi; o__unclassified_Fungi; f__unclassified_Fungi; g__unclassified_Fungi; s__unclassified_Fungi	NA	NA	NA	NA	NA	NA	NA	NA	NA	NA	NA
ASV_1262	0	0	0	0	0	0	12	8	0	0	0	0	d__Fungi; p__Ascomycota; c__Eurotiomycetes; o__Eurotiales; f__Trichocomaceae; g__Talaromyces; s__Talaromyces_scorteus	Eurotiales	1CB1CE25-36B9-11D5-9548-00D0592D548C	90472	7	Saprotroph	Undefined Saprotroph	Possible	Microfungus	NULL	NULL	Sterkenburg E, et al. 2015. New Phytologist 207:1145-1158 ((https://doi.org/10.1111/nph.13426))
ASV_701	0	0	0	0	0	0	0	0	6	0	0	0	d__Fungi; p__unclassified_Fungi; c__unclassified_Fungi; o__unclassified_Fungi; f__unclassified_Fungi; g__unclassified_Fungi; s__unclassified_Fungi	NA	NA	NA	NA	NA	NA	NA	NA	NA	NA	NA
ASV_835	0	0	0	0	0	0	0	0	0	0	0	0	d__Fungi; p__Ascomycota; c__Eurotiomycetes; o__Eurotiales; f__Aspergillaceae; g__Aspergillus; s__unclassified_Aspergillus	Eurotiales	1CB1CE25-36B9-11D5-9548-00D0592D548C	90472	7	Saprotroph	Undefined Saprotroph	Possible	Microfungus	NULL	NULL	Sterkenburg E, et al. 2015. New Phytologist 207:1145-1158 ((https://doi.org/10.1111/nph.13426))
ASV_536	0	0	0	0	0	0	0	0	0	0	20	0	d__Fungi; p__unidentified; c__unidentified; o__unidentified; f__unidentified; g__unidentified; s__unidentified	NA	NA	NA	NA	NA	NA	NA	NA	NA	NA	NA
ASV_907	0	0	0	424	0	0	14	0	0	0	0	0	d__Fungi; p__unclassified_Fungi; c__unclassified_Fungi; o__unclassified_Fungi; f__unclassified_Fungi; g__unclassified_Fungi; s__unclassified_Fungi	NA	NA	NA	NA	NA	NA	NA	NA	NA	NA	NA
ASV_740	0	0	0	0	209	38	13	0	6	0	0	0	d__Fungi; p__unidentified; c__unidentified; o__unidentified; f__unidentified; g__unidentified; s__unidentified	NA	NA	NA	NA	NA	NA	NA	NA	NA	NA	NA
ASV_1773	0	0	0	0	0	0	10	2	7	0	0	0	d__Fungi; p__Ascomycota; c__Dothideomycetes; o__Pleosporales; f__Pleosporaceae; g__Neocamarosporium; s__unclassified_Neocamarosporium	Pleosporaceae	1CB1CDA2-36B9-11D5-9548-00D0592D548C	81188	9	Pathotroph-Saprotroph	Endophyte-Lichen Parasite-Plant Pathogen-Undefined Saprotroph	Probable	Microfungus	NULL	Necrotrophic pathogens and saprobes, especially associated with grasses. Many species are seed-borne (Cannon & Kirk 2007)	Cannon PF, Kirk PM. 2007. Fungal Families of the World. CAB International, Cambridge (ISBN: 978-0851998275); David AS, et al. 2016. Microbial Ecology 71:912-926 ((https://doi.org/10.1007/s00248-015-0712-6)); Lawrey JD, Diederich P. 2016. http://www.lichenicolous.net (accessed 24 May 2017) ((http://www.lichenicolous.net))
ASV_920	0	0	0	0	0	0	0	19	0	0	0	0	d__Fungi; p__unidentified; c__unidentified; o__unidentified; f__unidentified; g__unidentified; s__unidentified	NA	NA	NA	NA	NA	NA	NA	NA	NA	NA	NA
ASV_1182	0	0	0	0	0	0	0	0	19	0	0	0	d__Fungi; p__unclassified_Fungi; c__unclassified_Fungi; o__unclassified_Fungi; f__unclassified_Fungi; g__unclassified_Fungi; s__unclassified_Fungi	NA	NA	NA	NA	NA	NA	NA	NA	NA	NA	NA
ASV_1508	0	0	0	0	0	0	0	0	0	0	19	0	d__Fungi; p__Ascomycota; c__Dothideomycetes; o__Pleosporales; f__Didymellaceae; g__Didymella; s__Didymella_fabae	Didymellaceae	F971F4FB-F68A-481E-B5F1-2BF2B753AA5D	508292	9	Pathotroph-Saprotroph	Animal Pathogen-Plant Pathogen-Undefined Saprotroph	Possible	Microfungus	NULL	NULL	Tedersoo L, et al. 2014. Science 346:e1256688 ((https://doi.org/10.1126/science.1256688))
ASV_830	0	0	0	0	0	0	0	0	0	0	0	19	d__Fungi; p__Ascomycota; c__Sordariomycetes; o__Glomerellales; f__Plectosphaerellaceae; g__unclassified_Plectosphaerellaceae; s__unclassified_Plectosphaerellaceae	Plectosphaerellaceae	949EA3B2-2675-497F-B8DF-EF9CD336728F	510694	13	Pathotroph-Saprotroph-Symbiotroph	Animal Pathogen-Endophyte-Fungal Parasite-Plant Pathogen-Wood Saprotroph	Possible	Microfungus	NULL	NULL	Duncan CG, Eslyn WE. 1966. Mycologia 58:642-645 ((https://doi.org/10.2307/3757045)); Nilsson T. 1973. Studia Forestalia Suecica 104:1-40 ((https://pub.epsilon.slu.se/5711/)); Worrall JJ, et al. 1997. Mycologia 89:199-219 ((https://doi.org/10.2307/3761073)); Hanada RE, et al. 2010. Fungal Biology 114:901-910 ((https://doi.org/10.1016/j.funbio.2010.08.006)); Del Olmo-Ruiz M, Arnold AE. 2014. Mycolo…
ASV_364	0	0	0	0	0	0	0	0	0	0	0	0	d__Fungi; p__unidentified; c__unidentified; o__unidentified; f__unidentified; g__unidentified; s__unidentified	NA	NA	NA	NA	NA	NA	NA	NA	NA	NA	NA
ASV_1946	0	0	0	0	0	0	0	4	0	5	4	5	d__Fungi; p__unclassified_Fungi; c__unclassified_Fungi; o__unclassified_Fungi; f__unclassified_Fungi; g__unclassified_Fungi; s__unclassified_Fungi	NA	NA	NA	NA	NA	NA	NA	NA	NA	NA	NA
ASV_1290	0	7	0	0	0	0	0	0	18	0	0	0	d__Fungi; p__Ascomycota; c__Eurotiomycetes; o__Onygenales; f__Onygenales_fam_Incertae_sedis; g__Chrysosporium; s__Chrysosporium_lobatum	Chrysosporium	1CB1AD43-36B9-11D5-9548-00D0592D548C	7645	13	Pathotroph-Saprotroph	Plant Pathogen-Undefined Saprotroph-|Wood Saprotroph|	Highly Probable	Microfungus	Soft Rot	Decay wood (P玫lme et al. 2020)	Seehann G, et al. 1975. List of Fungi in Soft-Rot Tissue Tests. Institute fur Holzbiologie und Holzschutz, Bundesforschungsanstalt fur Forst - und Holzwirtshaft, Hamburg - Lohbrugge, Germany; Tedersoo L, et al. 2014. Science 346:e1256688 ((https://doi.org/10.1126/science.1256688)); P玫lme S, et al. 2020. Fungal Diversity 105:1-16 ((https://doi.org/10.1007/s13225-020-00466-2))
ASV_1569	251	101	0	0	0	0	0	0	0	11	0	0	d__Fungi; p__Ascomycota; c__Sordariomycetes; o__Hypocreales; f__Nectriaceae; g__Fusicolla; s__Fusicolla_acetilerea	Nectriaceae	1CB1CD7A-36B9-11D5-9548-00D0592D548C	81059	9	Pathotroph-Saprotroph-Symbiotroph	Animal Pathogen-Endophyte-Fungal Parasite-Lichen Parasite-Plant Pathogen-Wood Saprotroph	Possible	Microfungus	NULL	Fusarium species are amongst the economically significant plant pathogens (Cannon & Kirk 2007)	Cannon PF, Kirk PM. 2007. Fungal Families of the World. CAB International, Cambridge (ISBN: 978-0851998275); Hirooka Y, et al. 2012. Studies in Mycology 711-210 ((https://doi.org/10.3114/sim0001)); Tedersoo L, et al. 2014. Science 346:e1256688 ((https://doi.org/10.1126/science.1256688)); The American Phytopathological Society Common Names of Plant Diseases ((http://www.apsnet.org/publications/com…
ASV_1014	0	0	0	0	0	0	0	0	0	0	12	0	d__Fungi; p__Ascomycota; c__Dothideomycetes; o__Pleosporales; f__Cucurbitariaceae; g__Pyrenochaetopsis; s__Pyrenochaetopsis_leptospora	Cucurbitariaceae	E7FBF69C-E136-452E-91BC-894D30ABD816	816502	9	Pathotroph-Saprotroph	Plant Pathogen-Wood Saprotroph	Probable	Microfungus	NULL	Necrotrophic or saprobic on woody plants (Cannon & Kirk 2007)	Cannon PF, Kirk PM. 2007. Fungal Families of the World. CAB International, Cambridge (ISBN: 978-0851998275); Tedersoo L, et al. 2014. Science 346:e1256688 ((https://doi.org/10.1126/science.1256688))
ASV_1361	0	0	0	0	0	0	17	0	0	0	0	0	d__Fungi; p__unclassified_Fungi; c__unclassified_Fungi; o__unclassified_Fungi; f__unclassified_Fungi; g__unclassified_Fungi; s__unclassified_Fungi	NA	NA	NA	NA	NA	NA	NA	NA	NA	NA	NA
ASV_1151	0	0	0	0	0	0	8	0	9	0	0	0	d__Fungi; p__unclassified_Fungi; c__unclassified_Fungi; o__unclassified_Fungi; f__unclassified_Fungi; g__unclassified_Fungi; s__unclassified_Fungi	NA	NA	NA	NA	NA	NA	NA	NA	NA	NA	NA
ASV_1391	0	6	0	0	20	0	12	0	0	0	0	0	d__Fungi; p__Mortierellomycota; c__Mortierellomycetes; o__Mortierellales; f__Mortierellaceae; g__Mortierella; s__unidentified	Mortierellaceae	3BD31551-4295-4664-858B-8E44073A293E	816415	9	Saprotroph-Symbiotroph	Endophyte-Litter Saprotroph-Soil Saprotroph-Undefined Saprotroph	Possible	Microfungus	NULL	Saprobic in soil and thus frequenctly isolated from soil and material contaminated with soil such as hay or rotten silage and spoil tips (Cannon & Kirk 2007)	Cannon PF, Kirk PM. 2007. Fungal Families of the World. CAB International, Cambridge (ISBN: 978-0851998275); Purahong W, et al. 2016. Molecular Ecology 25:4059-4074 ((https://doi.org/10.1111/mec.13739))
ASV_1284	0	0	0	0	0	0	0	6	0	4	0	7	d__Fungi; p__Ascomycota; c__Dothideomycetes; o__Pleosporales; f__Pleosporaceae; g__Exserohilum; s__Exserohilum_turcicum	Pleosporaceae	1CB1CDA2-36B9-11D5-9548-00D0592D548C	81188	9	Pathotroph-Saprotroph	Endophyte-Lichen Parasite-Plant Pathogen-Undefined Saprotroph	Probable	Microfungus	NULL	Necrotrophic pathogens and saprobes, especially associated with grasses. Many species are seed-borne (Cannon & Kirk 2007)	Cannon PF, Kirk PM. 2007. Fungal Families of the World. CAB International, Cambridge (ISBN: 978-0851998275); David AS, et al. 2016. Microbial Ecology 71:912-926 ((https://doi.org/10.1007/s00248-015-0712-6)); Lawrey JD, Diederich P. 2016. http://www.lichenicolous.net (accessed 24 May 2017) ((http://www.lichenicolous.net))
ASV_724	0	0	0	0	0	0	0	7	0	0	0	0	d__Fungi; p__Ascomycota; c__Sordariomycetes; o__Hypocreales; f__unidentified; g__unidentified; s__unidentified	Hypocreales	1CB18E60-36B9-11D5-9548-00D0592D548C	90477	7	Saprotroph	Undefined Saprotroph	Possible	Microfungus	NULL	NULL	Sterkenburg E, et al. 2015. New Phytologist 207:1145-1158 ((https://doi.org/10.1111/nph.13426))
ASV_1750	0	0	0	0	0	0	0	0	8	0	0	0	d__Fungi; p__Ascomycota; c__Eurotiomycetes; o__Eurotiales; f__Trichocomaceae; g__Talaromyces; s__Talaromyces_islandicus	Eurotiales	1CB1CE25-36B9-11D5-9548-00D0592D548C	90472	7	Saprotroph	Undefined Saprotroph	Possible	Microfungus	NULL	NULL	Sterkenburg E, et al. 2015. New Phytologist 207:1145-1158 ((https://doi.org/10.1111/nph.13426))
ASV_1018	0	0	0	0	128	0	0	0	11	0	0	0	d__Fungi; p__Ascomycota; c__Dothideomycetes; o__Pleosporales; f__Sporormiaceae; g__Preussia; s__Preussia_terricola	Sporormiaceae	1CB1CDD8-36B9-11D5-9548-00D0592D548C	81414	9	Saprotroph	Dung Saprotroph-Plant Saprotroph	Probable	Microfungus	NULL	Saprobic, associated with dung and rotting vegetation (Cannon & Kirk 2007)	Cannon PF, Kirk PM. 2007. Fungal Families of the World. CAB International, Cambridge (ISBN: 978-0851998275)
ASV_1672	0	0	0	0	0	0	0	0	0	0	0	0	d__Fungi; p__Ascomycota; c__Eurotiomycetes; o__Eurotiales; f__Aspergillaceae; g__unclassified_Aspergillaceae; s__unclassified_Aspergillaceae	Eurotiales	1CB1CE25-36B9-11D5-9548-00D0592D548C	90472	7	Saprotroph	Undefined Saprotroph	Possible	Microfungus	NULL	NULL	Sterkenburg E, et al. 2015. New Phytologist 207:1145-1158 ((https://doi.org/10.1111/nph.13426))
ASV_1734	0	0	0	0	0	0	0	0	0	0	0	0	d__Fungi; p__unidentified; c__unidentified; o__unidentified; f__unidentified; g__unidentified; s__unidentified	NA	NA	NA	NA	NA	NA	NA	NA	NA	NA	NA
ASV_1040	0	0	0	0	0	0	5	0	0	0	0	11	d__Fungi; p__unclassified_Fungi; c__unclassified_Fungi; o__unclassified_Fungi; f__unclassified_Fungi; g__unclassified_Fungi; s__unclassified_Fungi	NA	NA	NA	NA	NA	NA	NA	NA	NA	NA	NA
ASV_36	0	0	0	0	0	0	5	0	5	0	0	0	d__Fungi; p__Ascomycota; c__Eurotiomycetes; o__Onygenales; f__Onygenaceae; g__Uncinocarpus; s__Uncinocarpus_reesii	Onygenaceae	2FB39228-09C5-4D88-AE38-55FD95273E8C	90950	9	Saprotroph	Dung Saprotroph-Soil Saprotroph	Probable	Microfungus	NULL	Generally saprobic and keratinophilic, in soil or coprophilous, occasionally found on hair or horn (Cannon & Kirk 2007)	Cannon PF, Kirk PM. 2007. Fungal Families of the World. CAB International, Cambridge (ISBN: 978-0851998275)
ASV_471	0	0	0	0	0	0	11	0	0	0	0	0	d__Fungi; p__Ascomycota; c__unclassified_Ascomycota; o__unclassified_Ascomycota; f__unclassified_Ascomycota; g__unclassified_Ascomycota; s__unclassified_Ascomycota	NA	NA	NA	NA	NA	NA	NA	NA	NA	NA	NA
ASV_1109	0	0	0	0	0	0	0	16	0	0	0	0	d__Fungi; p__unidentified; c__unidentified; o__unidentified; f__unidentified; g__unidentified; s__unidentified	NA	NA	NA	NA	NA	NA	NA	NA	NA	NA	NA
ASV_284	0	0	0	0	0	0	0	0	0	0	0	0	d__Fungi; p__Basidiomycota; c__Tremellomycetes; o__Cystofilobasidiales; f__Mrakiaceae; g__Tausonia; s__Tausonia_pullulans	Tausonia pullulans	C878ACC6-0D1D-48D0-8CE5-F0207FD69215	812190	20	Saprotroph	Undefined Saprotroph	Probable	Yeast	NULL	Isolated from an experimental brewery (Fell & Scorzetti 2004; Syn. Basidiotrichosporon pullulans, Guehomyces pullulans, Monilia pullulans, Oidium pullulans, Oospora pullulans, Trichosporon pullulans)	Fell JW, Scorzetti G. 2004. International Journal of Systematic and Evolutionary Microbiology 54:995-998 ((https://doi.org/10.1099/ijs.0.03017-0))
ASV_1370	0	0	0	0	0	0	0	0	0	3	0	8	d__Fungi; p__unclassified_Fungi; c__unclassified_Fungi; o__unclassified_Fungi; f__unclassified_Fungi; g__unclassified_Fungi; s__unclassified_Fungi	NA	NA	NA	NA	NA	NA	NA	NA	NA	NA	NA
ASV_616	0	0	0	0	0	0	0	0	0	0	11	0	d__Fungi; p__unclassified_Fungi; c__unclassified_Fungi; o__unclassified_Fungi; f__unclassified_Fungi; g__unclassified_Fungi; s__unclassified_Fungi	NA	NA	NA	NA	NA	NA	NA	NA	NA	NA	NA
ASV_1432	10	0	3	0	0	0	0	0	0	0	6	0	d__Fungi; p__Ascomycota; c__Dothideomycetes; o__Pleosporales; f__Sporormiaceae; g__Preussia; s__Preussia_pilosella	Sporormiaceae	1CB1CDD8-36B9-11D5-9548-00D0592D548C	81414	9	Saprotroph	Dung Saprotroph-Plant Saprotroph	Probable	Microfungus	NULL	Saprobic, associated with dung and rotting vegetation (Cannon & Kirk 2007)	Cannon PF, Kirk PM. 2007. Fungal Families of the World. CAB International, Cambridge (ISBN: 978-0851998275)
ASV_477	0	0	0	0	0	0	9	0	6	0	0	0	d__Fungi; p__unidentified; c__unidentified; o__unidentified; f__unidentified; g__unidentified; s__unidentified	NA	NA	NA	NA	NA	NA	NA	NA	NA	NA	NA
ASV_145	0	0	0	0	0	0	0	15	0	0	0	0	d__Fungi; p__Ascomycota; c__Leotiomycetes; o__Helotiales; f__Myxotrichaceae; g__unidentified; s__unidentified	Myxotrichaceae	1CB1CD78-36B9-11D5-9548-00D0592D548C	81054	9	Saprotroph-Symbiotroph	Ectomycorrhizal-Undefined Saprotroph	Probable	Microfungus	NULL	Many species are cellulolytic, occurring on paper, straw etc. Others are mycorrhizal associated with roots of Ericaceae and Epacridaceae (Cannon & Kirk 2007)	Cannon PF, Kirk PM. 2007. Fungal Families of the World. CAB International, Cambridge (ISBN: 978-0851998275)
ASV_1570	0	0	0	0	0	26	0	0	7	0	0	0	d__Fungi; p__unclassified_Fungi; c__unclassified_Fungi; o__unclassified_Fungi; f__unclassified_Fungi; g__unclassified_Fungi; s__unclassified_Fungi	NA	NA	NA	NA	NA	NA	NA	NA	NA	NA	NA
ASV_1839	0	0	0	117	0	0	0	0	7	0	0	0	d__Fungi; p__unidentified; c__unidentified; o__unidentified; f__unidentified; g__unidentified; s__unidentified	NA	NA	NA	NA	NA	NA	NA	NA	NA	NA	NA
ASV_1717	240	0	172	0	148	0	0	0	0	0	0	8	d__Fungi; p__Ascomycota; c__Sordariomycetes; o__Hypocreales; f__Stachybotryaceae; g__Stachybotrys; s__Stachybotrys_chartarum	Hypocreales	1CB18E60-36B9-11D5-9548-00D0592D548C	90477	7	Saprotroph	Undefined Saprotroph	Possible	Microfungus	NULL	NULL	Sterkenburg E, et al. 2015. New Phytologist 207:1145-1158 ((https://doi.org/10.1111/nph.13426))
ASV_214	0	0	0	0	0	0	0	0	0	3	2	0	d__Fungi; p__unclassified_Fungi; c__unclassified_Fungi; o__unclassified_Fungi; f__unclassified_Fungi; g__unclassified_Fungi; s__unclassified_Fungi	NA	NA	NA	NA	NA	NA	NA	NA	NA	NA	NA
ASV_1794	0	0	0	0	0	0	0	0	0	0	0	6	d__Fungi; p__Ascomycota; c__Eurotiomycetes; o__Eurotiales; f__Aspergillaceae; g__Aspergillus; s__Aspergillus_westerdijkiae	Eurotiales	1CB1CE25-36B9-11D5-9548-00D0592D548C	90472	7	Saprotroph	Undefined Saprotroph	Possible	Microfungus	NULL	NULL	Sterkenburg E, et al. 2015. New Phytologist 207:1145-1158 ((https://doi.org/10.1111/nph.13426))
ASV_1459	0	0	0	0	0	0	0	0	0	4	0	6	d__Fungi; p__unclassified_Fungi; c__unclassified_Fungi; o__unclassified_Fungi; f__unclassified_Fungi; g__unclassified_Fungi; s__unclassified_Fungi	NA	NA	NA	NA	NA	NA	NA	NA	NA	NA	NA
ASV_112	0	0	0	0	0	0	0	0	0	15	0	0	d__Fungi; p__unidentified; c__unidentified; o__unidentified; f__unidentified; g__unidentified; s__unidentified	NA	NA	NA	NA	NA	NA	NA	NA	NA	NA	NA
ASV_1884	0	0	0	0	0	0	0	0	0	15	0	0	d__Fungi; p__Ascomycota; c__unclassified_Ascomycota; o__unclassified_Ascomycota; f__unclassified_Ascomycota; g__unclassified_Ascomycota; s__unclassified_Ascomycota	NA	NA	NA	NA	NA	NA	NA	NA	NA	NA	NA
ASV_1138	0	0	0	0	0	0	0	0	0	0	15	0	d__Fungi; p__Ascomycota; c__unclassified_Ascomycota; o__unclassified_Ascomycota; f__unclassified_Ascomycota; g__unclassified_Ascomycota; s__unclassified_Ascomycota	NA	NA	NA	NA	NA	NA	NA	NA	NA	NA	NA
ASV_755	0	0	0	0	0	0	0	0	0	0	15	0	d__Fungi; p__Ascomycota; c__Leotiomycetes; o__Helotiales; f__Sclerotiniaceae; g__Monilinia; s__Monilinia_laxa	Sclerotiniaceae	1CB1A350-36B9-11D5-9548-00D0592D548C	81363	9	Pathotroph	Plant Pathogen	Probable	Microfungus	NULL	Primarily necrotrophs, infecting roots, leaves, fruits, seeds, etc. and causing moulds, damping off etc. Sclerotia often overwinter and can survive for long periods in soil (Cannon & Kirk 2007)	Cannon PF, Kirk PM. 2007. Fungal Families of the World. CAB International, Cambridge (ISBN: 978-0851998275)
ASV_1048	0	0	0	6	73	0	0	0	0	0	0	15	d__Fungi; p__unclassified_Fungi; c__unclassified_Fungi; o__unclassified_Fungi; f__unclassified_Fungi; g__unclassified_Fungi; s__unclassified_Fungi	NA	NA	NA	NA	NA	NA	NA	NA	NA	NA	NA
ASV_1035	0	0	0	0	0	0	0	0	0	0	0	15	d__Fungi; p__Ascomycota; c__Sordariomycetes; o__Microascales; f__Microascaceae; g__Kernia; s__unidentified	Microascaceae	1CB1CD6A-36B9-11D5-9548-00D0592D548C	81001	9	Pathotroph-Saprotroph-Symbiotroph	Animal Pathogen-Endophyte-Plant Pathogen-Undefined Saprotroph	Possible	Microfungus	NULL	Saprobic in soil or rotting vegetation, some species heat-tolerant and associatated with silage and compost, a few associated with humans and animals (Cannon & Kirk 2007)	Cannon PF, Kirk PM. 2007. Fungal Families of the World. CAB International, Cambridge (ISBN: 978-0851998275)
ASV_102	0	0	0	0	0	0	0	10	0	4	0	0	d__Fungi; p__Ascomycota; c__Dothideomycetes; o__Pleosporales; f__unclassified_Pleosporales; g__unclassified_Pleosporales; s__unclassified_Pleosporales	NA	NA	NA	NA	NA	NA	NA	NA	NA	NA	NA
ASV_1453	0	0	0	0	0	0	0	0	14	0	0	0	d__Fungi; p__Ascomycota; c__Leotiomycetes; o__Helotiales; f__Sclerotiniaceae; g__unclassified_Sclerotiniaceae; s__unclassified_Sclerotiniaceae	Sclerotiniaceae	1CB1A350-36B9-11D5-9548-00D0592D548C	81363	9	Pathotroph	Plant Pathogen	Probable	Microfungus	NULL	Primarily necrotrophs, infecting roots, leaves, fruits, seeds, etc. and causing moulds, damping off etc. Sclerotia often overwinter and can survive for long periods in soil (Cannon & Kirk 2007)	Cannon PF, Kirk PM. 2007. Fungal Families of the World. CAB International, Cambridge (ISBN: 978-0851998275)
ASV_353	0	0	0	0	0	0	0	0	0	9	0	0	d__Fungi; p__Ascomycota; c__Sordariomycetes; o__Hypocreales; f__Ophiocordycipitaceae; g__Hirsutella; s__Hirsutella_minnesotensis	Ophiocordycipitaceae	118FAE1B-EB93-4474-A604-F47BB984C8D1	504190	9	Pathotroph-Symbiotroph	Endophyte-Insect Pathogen	Probable	Microfungus	NULL	A family of parasitic fungi (Sung et al. 2007)	Sung GH, et al. 2007. Studies in Mycology 57:5-59 ((https://doi.org/10.3114/sim.2007.57.01)); Costa IPMW, et al. 2012. Mycotaxon 119:e26 ((http://mycotaxon.com/resources/checklists/costa_v119_checklist.pdf))
ASV_1751	0	0	0	0	0	0	0	0	0	10	0	0	d__Fungi; p__Ascomycota; c__Pezizomycetes; o__Pezizales; f__Pezizaceae; g__Delastria; s__unidentified	Pezizaceae	1CB1CD8D-36B9-11D5-9548-00D0592D548C	81134	9	Saprotroph-Symbiotroph	Dung Saprotroph-Ectomycorrhizal-Litter Saprotroph-Undefined Saprotroph	Possible	Pezizoid	NULL	Saprobic or ectomycorrhizal, on or in soil, leafmould etc., some species associated with dung or fire sites (Cannon & Kirk 2007)	Cannon PF, Kirk PM. 2007. Fungal Families of the World. CAB International, Cambridge (ISBN: 978-0851998275)
ASV_1421	0	0	0	13	0	0	0	0	0	0	14	0	d__Fungi; p__Ascomycota; c__Sordariomycetes; o__Microascales; f__Microascaceae; g__Acaulium; s__unclassified_Acaulium	Microascaceae	1CB1CD6A-36B9-11D5-9548-00D0592D548C	81001	9	Pathotroph-Saprotroph-Symbiotroph	Animal Pathogen-Endophyte-Plant Pathogen-Undefined Saprotroph	Possible	Microfungus	NULL	Saprobic in soil or rotting vegetation, some species heat-tolerant and associatated with silage and compost, a few associated with humans and animals (Cannon & Kirk 2007)	Cannon PF, Kirk PM. 2007. Fungal Families of the World. CAB International, Cambridge (ISBN: 978-0851998275)
ASV_750	0	0	0	0	0	0	0	0	0	0	3	4	d__Fungi; p__unidentified; c__unidentified; o__unidentified; f__unidentified; g__unidentified; s__unidentified	NA	NA	NA	NA	NA	NA	NA	NA	NA	NA	NA
ASV_1112	0	9	0	599	0	0	0	0	0	0	0	14	d__Fungi; p__Ascomycota; c__Sordariomycetes; o__Hypocreales; f__Nectriaceae; g__unclassified_Nectriaceae; s__unclassified_Nectriaceae	Nectriaceae	1CB1CD7A-36B9-11D5-9548-00D0592D548C	81059	9	Pathotroph-Saprotroph-Symbiotroph	Animal Pathogen-Endophyte-Fungal Parasite-Lichen Parasite-Plant Pathogen-Wood Saprotroph	Possible	Microfungus	NULL	Fusarium species are amongst the economically significant plant pathogens (Cannon & Kirk 2007)	Cannon PF, Kirk PM. 2007. Fungal Families of the World. CAB International, Cambridge (ISBN: 978-0851998275); Hirooka Y, et al. 2012. Studies in Mycology 711-210 ((https://doi.org/10.3114/sim0001)); Tedersoo L, et al. 2014. Science 346:e1256688 ((https://doi.org/10.1126/science.1256688)); The American Phytopathological Society Common Names of Plant Diseases ((http://www.apsnet.org/publications/com…
ASV_909	0	0	0	0	0	0	0	0	0	0	0	14	d__Fungi; p__Ascomycota; c__Sordariomycetes; o__Microascales; f__Microascaceae; g__Microascus; s__Microascus_paisii	Microascaceae	1CB1CD6A-36B9-11D5-9548-00D0592D548C	81001	9	Pathotroph-Saprotroph-Symbiotroph	Animal Pathogen-Endophyte-Plant Pathogen-Undefined Saprotroph	Possible	Microfungus	NULL	Saprobic in soil or rotting vegetation, some species heat-tolerant and associatated with silage and compost, a few associated with humans and animals (Cannon & Kirk 2007)	Cannon PF, Kirk PM. 2007. Fungal Families of the World. CAB International, Cambridge (ISBN: 978-0851998275)
ASV_884	0	0	0	0	0	0	0	0	0	0	0	0	d__Fungi; p__unidentified; c__unidentified; o__unidentified; f__unidentified; g__unidentified; s__unidentified	NA	NA	NA	NA	NA	NA	NA	NA	NA	NA	NA
ASV_1034	0	0	0	0	0	0	13	0	0	0	0	0	d__Fungi; p__Basidiomycota; c__unclassified_Basidiomycota; o__unclassified_Basidiomycota; f__unclassified_Basidiomycota; g__unclassified_Basidiomycota; s__unclassified_Basidiomycota	NA	NA	NA	NA	NA	NA	NA	NA	NA	NA	NA
ASV_69	0	7	0	0	14	0	3	1	1	2	0	2	d__Fungi; p__Ascomycota; c__Sordariomycetes; o__Hypocreales; f__Nectriaceae; g__unclassified_Nectriaceae; s__unclassified_Nectriaceae	Nectriaceae	1CB1CD7A-36B9-11D5-9548-00D0592D548C	81059	9	Pathotroph-Saprotroph-Symbiotroph	Animal Pathogen-Endophyte-Fungal Parasite-Lichen Parasite-Plant Pathogen-Wood Saprotroph	Possible	Microfungus	NULL	Fusarium species are amongst the economically significant plant pathogens (Cannon & Kirk 2007)	Cannon PF, Kirk PM. 2007. Fungal Families of the World. CAB International, Cambridge (ISBN: 978-0851998275); Hirooka Y, et al. 2012. Studies in Mycology 711-210 ((https://doi.org/10.3114/sim0001)); Tedersoo L, et al. 2014. Science 346:e1256688 ((https://doi.org/10.1126/science.1256688)); The American Phytopathological Society Common Names of Plant Diseases ((http://www.apsnet.org/publications/com…
ASV_984	6	0	0	0	0	0	11	0	2	0	0	0	d__Fungi; p__Mucoromycota; c__Mucoromycetes; o__Mucorales; f__Mucoraceae; g__Mucor; s__Mucor_racemosus	Mucorales	E9EACC48-A88C-44D4-86AF-465FE43B31FA	816394	7	Saprotroph	Undefined Saprotroph	Possible	Microfungus	NULL	NULL	Sterkenburg E, et al. 2015. New Phytologist 207:1145-1158 ((https://doi.org/10.1111/nph.13426))
ASV_1536	0	0	0	0	0	0	0	13	0	0	0	0	d__Fungi; p__Ascomycota; c__Pezizomycetes; o__Pezizales; f__Pyronemataceae; g__unidentified; s__unidentified	Pyronemataceae	1CB1CDB4-36B9-11D5-9548-00D0592D548C	81322	9	Saprotroph-Symbiotroph	Dung Saprotroph-Ectomycorrhizal-Soil Saprotroph-Wood Saprotroph	Possible	Gasteroid-Pezizoid	NULL	Saprobic on soil, dung or rotten wood or mycorrhizal, some species hypogeous, others associated with fire sites (Cannon & Kirk 2007)	Cannon PF, Kirk PM. 2007. Fungal Families of the World. CAB International, Cambridge (ISBN: 978-0851998275)
ASV_1993	0	0	0	0	0	0	0	13	0	0	0	0	d__Fungi; p__Ascomycota; c__Leotiomycetes; o__Helotiales; f__Helotiaceae; g__unidentified; s__unidentified	Helotiaceae	1CB18C9C-36B9-11D5-9548-00D0592D548C	80845	9	Saprotroph-Symbiotroph	Ectomycorrhizal-Fungal Parasite-Plant Pathogen-Wood Saprotroph	Probable	Microfungus	NULL	Usually saprobic on herbaceous or woody tissues, some species fungicolous. A few species are known to form mycorrhizae (Cannon & Kirk 2007)	Cannon PF, Kirk PM. 2007. Fungal Families of the World. CAB International, Cambridge (ISBN: 978-0851998275)
ASV_2029	0	0	0	0	0	0	0	0	13	0	0	0	d__Fungi; p__Ascomycota; c__Sordariomycetes; o__Sordariales; f__Lasiosphaeriaceae; g__Schizothecium; s__Schizothecium_inaequale	Lasiosphaeriaceae	1CB1CD4A-36B9-11D5-9548-00D0592D548C	80930	9	Saprotroph	Undefined Saprotroph	Probable	Microfungus	NULL	Saprobes found dung, soil and rotting vegetation (Cannon & Kirk 2007)	Cannon PF, Kirk PM. 2007. Fungal Families of the World. CAB International, Cambridge (ISBN: 978-0851998275)
ASV_1458	0	0	0	0	0	0	0	0	5	0	0	0	d__Fungi; p__Ascomycota; c__Sordariomycetes; o__Hypocreales; f__Bionectriaceae; g__Valsonectria; s__Valsonectria_pulchella	Bionectriaceae	1CB1CCCB-36B9-11D5-9548-00D0592D548C	82088	9	Pathotroph-Saprotroph	Algal Parasite-Bryophyte Parasite-Fungal Parasite-Undefined Saprotroph	Probable	Microfungus	NULL	Associated with plant material, especially on wood and herbaceous debris, or with algae, bryophyte or other fungi, rarely pathogenic (Cannon & Kirk 2007)	Cannon PF, Kirk PM. 2007. Fungal Families of the World. CAB International, Cambridge (ISBN: 978-0851998275)
ASV_1133	0	0	0	0	0	0	0	0	0	5	8	0	d__Fungi; p__Ascomycota; c__Sordariomycetes; o__Hypocreales; f__Bionectriaceae; g__Clonostachys; s__Clonostachys_rosea	Bionectriaceae	1CB1CCCB-36B9-11D5-9548-00D0592D548C	82088	9	Pathotroph-Saprotroph	Algal Parasite-Bryophyte Parasite-Fungal Parasite-Undefined Saprotroph	Probable	Microfungus	NULL	Associated with plant material, especially on wood and herbaceous debris, or with algae, bryophyte or other fungi, rarely pathogenic (Cannon & Kirk 2007)	Cannon PF, Kirk PM. 2007. Fungal Families of the World. CAB International, Cambridge (ISBN: 978-0851998275)
ASV_1394	0	2	0	0	0	0	0	0	0	2	0	6	d__Fungi; p__Ascomycota; c__Leotiomycetes; o__Erysiphales; f__Erysiphaceae; g__Podosphaera; s__unidentified	Erysiphaceae	1CB1CD1B-36B9-11D5-9548-00D0592D548C	80754	9	Pathotroph	Plant Pathogen	Probable	Microfungus	NULL	Biotrophic, with affected plant tissues damaged but usually not killing outright (Cannon & Kirk 2007)	Cannon PF, Kirk PM. 2007. Fungal Families of the World. CAB International, Cambridge (ISBN: 978-0851998275)
ASV_452	0	0	19	69	18	0	0	0	0	0	0	0	d__Fungi; p__Ascomycota; c__Sordariomycetes; o__Hypocreales; f__Clavicipitaceae; g__Metarhizium; s__Metarhizium_anisopliae	Clavicipitaceae	E3347AFD-FD7B-4351-B2B0-1A826A472A17	80608	9	Pathotroph-Symbiotroph	Endophyte-Epiphyte-Fungal Parasite-Insect Parasite	Possible	Microfungus	NULL	Parasitic, endophytic or epiphytic on Insecta, other fungi or Gamineae (Cannon & Kirk 2007)	Cannon PF, Kirk PM. 2007. Fungal Families of the World. CAB International, Cambridge (ISBN: 978-0851998275)
ASV_948	22	0	17	0	0	0	0	0	0	0	0	0	d__Fungi; p__Mucoromycota; c__Mucoromycetes; o__Mucorales; f__Rhizopodaceae; g__Rhizopus; s__Rhizopus_arrhizus	Mucorales	E9EACC48-A88C-44D4-86AF-465FE43B31FA	816394	7	Saprotroph	Undefined Saprotroph	Possible	Microfungus	NULL	NULL	Sterkenburg E, et al. 2015. New Phytologist 207:1145-1158 ((https://doi.org/10.1111/nph.13426))
ASV_1759	0	0	0	0	0	0	1	0	0	3	0	0	d__Fungi; p__Ascomycota; c__Eurotiomycetes; o__Eurotiales; f__Aspergillaceae; g__Phialosimplex; s__Phialosimplex_chlamydosporus	Eurotiales	1CB1CE25-36B9-11D5-9548-00D0592D548C	90472	7	Saprotroph	Undefined Saprotroph	Possible	Microfungus	NULL	NULL	Sterkenburg E, et al. 2015. New Phytologist 207:1145-1158 ((https://doi.org/10.1111/nph.13426))
ASV_1567	0	0	0	0	0	0	2	3	0	1	1	0	d__Fungi; p__Ascomycota; c__Eurotiomycetes; o__Eurotiales; f__unclassified_Eurotiales; g__unclassified_Eurotiales; s__unclassified_Eurotiales	Eurotiales	1CB1CE25-36B9-11D5-9548-00D0592D548C	90472	7	Saprotroph	Undefined Saprotroph	Possible	Microfungus	NULL	NULL	Sterkenburg E, et al. 2015. New Phytologist 207:1145-1158 ((https://doi.org/10.1111/nph.13426))
ASV_1482	0	0	0	0	0	0	0	0	12	0	0	0	d__Fungi; p__Ascomycota; c__Eurotiomycetes; o__Eurotiales; f__Aspergillaceae; g__Phialosimplex; s__Phialosimplex_chlamydosporus	Eurotiales	1CB1CE25-36B9-11D5-9548-00D0592D548C	90472	7	Saprotroph	Undefined Saprotroph	Possible	Microfungus	NULL	NULL	Sterkenburg E, et al. 2015. New Phytologist 207:1145-1158 ((https://doi.org/10.1111/nph.13426))
ASV_38	0	0	0	0	0	0	0	0	0	0	0	0	d__Fungi; p__Basidiomycota; c__Agaricomycetes; o__unclassified_Agaricomycetes; f__unclassified_Agaricomycetes; g__unclassified_Agaricomycetes; s__unclassified_Agaricomycetes	NA	NA	NA	NA	NA	NA	NA	NA	NA	NA	NA
ASV_1803	15	0	0	0	0	0	0	0	0	0	12	0	d__Fungi; p__Ascomycota; c__Eurotiomycetes; o__Eurotiales; f__Aspergillaceae; g__Aspergillus; s__unclassified_Aspergillus	Eurotiales	1CB1CE25-36B9-11D5-9548-00D0592D548C	90472	7	Saprotroph	Undefined Saprotroph	Possible	Microfungus	NULL	NULL	Sterkenburg E, et al. 2015. New Phytologist 207:1145-1158 ((https://doi.org/10.1111/nph.13426))
ASV_859	0	0	0	0	0	0	0	0	0	0	0	0	d__Fungi; p__unidentified; c__unidentified; o__unidentified; f__unidentified; g__unidentified; s__unidentified	NA	NA	NA	NA	NA	NA	NA	NA	NA	NA	NA
ASV_220	0	0	0	0	0	0	0	0	0	0	0	0	d__Fungi; p__unclassified_Fungi; c__unclassified_Fungi; o__unclassified_Fungi; f__unclassified_Fungi; g__unclassified_Fungi; s__unclassified_Fungi	NA	NA	NA	NA	NA	NA	NA	NA	NA	NA	NA
ASV_915	0	0	0	0	0	0	11	0	0	0	0	0	d__Fungi; p__unclassified_Fungi; c__unclassified_Fungi; o__unclassified_Fungi; f__unclassified_Fungi; g__unclassified_Fungi; s__unclassified_Fungi	NA	NA	NA	NA	NA	NA	NA	NA	NA	NA	NA
ASV_666	0	132	0	2	0	0	3	0	0	0	0	0	d__Fungi; p__Basidiomycota; c__Microbotryomycetes; o__Leucosporidiales; f__Leucosporidiaceae; g__Leucosporidium; s__Leucosporidium_scottii	Leucosporidiaceae	D929E2EB-CFEB-42E2-B127-1670E240CB94	80001	9	Saprotroph	Soil Saprotroph-Undefined Saprotroph	Probable	Yeast	NULL	A yeast from fruit (Barnett & Buhagiar 1971; Syn. Candida-Leucosporidium-Rhodotorula-Torulopsis-Vanrijia spp.);Isolated from permafrost soil (Golubev 1998; Syn. Leucosporidium/Rhodotorula spp.); isolated from a wide range of substrata (Cannon & Kirk 2007)	Barnett JA, Buhagiar RWM. 1971. Journal of General Microbiology 67:233-238 ((https://doi.org/10.1099/00221287-67-2-233)); Golubev WI. 1998. Mikologiya i Fitopatologiya 32:8-13 ((https://www.binran.ru/files/journals/MiF/MiF_1998_32_3.pdf)); Cannon PF, Kirk PM. 2007. Fungal Families of the World. CAB International, Cambridge (ISBN: 978-0851998275)
ASV_807	0	0	0	0	0	0	0	8	0	0	2	0	d__Fungi; p__unidentified; c__unidentified; o__unidentified; f__unidentified; g__unidentified; s__unidentified	NA	NA	NA	NA	NA	NA	NA	NA	NA	NA	NA
ASV_188	0	0	0	0	0	0	0	4	0	0	5	0	d__Fungi; p__unidentified; c__unidentified; o__unidentified; f__unidentified; g__unidentified; s__unidentified	NA	NA	NA	NA	NA	NA	NA	NA	NA	NA	NA
ASV_166	0	0	0	0	0	0	0	11	0	0	0	0	d__Fungi; p__Ascomycota; c__unclassified_Ascomycota; o__unclassified_Ascomycota; f__unclassified_Ascomycota; g__unclassified_Ascomycota; s__unclassified_Ascomycota	NA	NA	NA	NA	NA	NA	NA	NA	NA	NA	NA
ASV_441	0	0	0	0	0	0	0	0	11	0	0	0	d__Fungi; p__Ascomycota; c__Sordariomycetes; o__Sordariales; f__Lasiosphaeriaceae; g__Podospora; s__Podospora_communis	Lasiosphaeriaceae	1CB1CD4A-36B9-11D5-9548-00D0592D548C	80930	9	Saprotroph	Undefined Saprotroph	Probable	Microfungus	NULL	Saprobes found dung, soil and rotting vegetation (Cannon & Kirk 2007)	Cannon PF, Kirk PM. 2007. Fungal Families of the World. CAB International, Cambridge (ISBN: 978-0851998275)
ASV_1899	0	0	0	0	0	0	0	0	11	0	0	0	d__Fungi; p__Ascomycota; c__Eurotiomycetes; o__Eurotiales; f__Aspergillaceae; g__Penicillium; s__Penicillium_raperi	Eurotiales	1CB1CE25-36B9-11D5-9548-00D0592D548C	90472	7	Saprotroph	Undefined Saprotroph	Possible	Microfungus	NULL	NULL	Sterkenburg E, et al. 2015. New Phytologist 207:1145-1158 ((https://doi.org/10.1111/nph.13426))
ASV_1497	0	0	0	0	0	0	0	0	0	0	0	11	d__Fungi; p__Ascomycota; c__Orbiliomycetes; o__Orbiliales; f__Orbiliaceae; g__Duddingtonia; s__Duddingtonia_flagrans	Orbiliaceae	1CB19716-36B9-11D5-9548-00D0592D548C	81091	9	Saprotroph	Wood Saprotroph	Probable	Microfungus	NULL	Saprobic, found especially on wood in both wet and dry habitats. Many species are nematophagous, forming adhesive knobs, nets or ring-like traps in the presence of a food source; perhaps a strategy for life in low-nitrogen environments. There have been reports of associations with algae for a few species, but an established lichen association appears not to exist (Cannon & Kirk 2007)	Cannon PF, Kirk PM. 2007. Fungal Families of the World. CAB International, Cambridge (ISBN: 978-0851998275)
ASV_795	0	0	0	0	0	0	0	0	0	0	0	11	d__Fungi; p__Ascomycota; c__Dothideomycetes; o__Dothideomycetes_ord_Incertae_sedis; f__Eremomycetaceae; g__Arthrographis; s__Arthrographis_longispora	Arthrographis	1CB1C4AF-36B9-11D5-9548-00D0592D548C	7222	13	Saprotroph	|Undefined Saprotroph|	Probable	Microfungus	NULL	As animal_decomposer (P玫lme et al. 2020); Decay animal material (P玫lme et al. 2020)	Tedersoo L, et al. 2014. Science 346:e1256688 ((https://doi.org/10.1126/science.1256688)); P玫lme S, et al. 2020. Fungal Diversity 105:1-16 ((https://doi.org/10.1007/s13225-020-00466-2))
ASV_1937	0	0	0	0	0	0	10	0	0	0	0	0	d__Fungi; p__Ascomycota; c__unclassified_Ascomycota; o__unclassified_Ascomycota; f__unclassified_Ascomycota; g__unclassified_Ascomycota; s__unclassified_Ascomycota	NA	NA	NA	NA	NA	NA	NA	NA	NA	NA	NA
ASV_1134	0	13	105	0	0	0	0	3	0	0	0	0	d__Fungi; p__Ascomycota; c__Sordariomycetes; o__Hypocreales; f__Hypocreaceae; g__Trichoderma; s__Trichoderma_lixii	Hypocreales	1CB18E60-36B9-11D5-9548-00D0592D548C	90477	7	Saprotroph	Undefined Saprotroph	Possible	Microfungus	NULL	NULL	Sterkenburg E, et al. 2015. New Phytologist 207:1145-1158 ((https://doi.org/10.1111/nph.13426))
ASV_239	0	0	0	0	0	0	0	0	10	0	0	0	d__Fungi; p__Basidiomycota; c__Agaricomycetes; o__unclassified_Agaricomycetes; f__unclassified_Agaricomycetes; g__unclassified_Agaricomycetes; s__unclassified_Agaricomycetes	NA	NA	NA	NA	NA	NA	NA	NA	NA	NA	NA
ASV_363	0	0	0	0	0	0	0	0	0	0	0	0	d__Fungi; p__Ascomycota; c__Dothideomycetes; o__Capnodiales; f__Mycosphaerellaceae; g__Septoria; s__Septoria_cretae	Mycosphaerellaceae	1CB1CD75-36B9-11D5-9548-00D0592D548C	81043	9	Pathotroph-Saprotroph	Plant Pathogen-Undefined Saprotroph	Probable	Microfungus	NULL	Biotrophic, necrotrophic or saprobic on various plant tissues (Cannon & Kirk 2007)	Cannon PF, Kirk PM. 2007. Fungal Families of the World. CAB International, Cambridge (ISBN: 978-0851998275)
ASV_1776	0	0	0	0	0	0	0	0	0	0	0	0	d__Fungi; p__unclassified_Fungi; c__unclassified_Fungi; o__unclassified_Fungi; f__unclassified_Fungi; g__unclassified_Fungi; s__unclassified_Fungi	NA	NA	NA	NA	NA	NA	NA	NA	NA	NA	NA
ASV_309	0	0	0	0	0	0	0	0	0	6	0	4	d__Fungi; p__unclassified_Fungi; c__unclassified_Fungi; o__unclassified_Fungi; f__unclassified_Fungi; g__unclassified_Fungi; s__unclassified_Fungi	NA	NA	NA	NA	NA	NA	NA	NA	NA	NA	NA
ASV_1711	0	0	0	0	0	0	0	0	0	0	10	0	d__Fungi; p__unclassified_Fungi; c__unclassified_Fungi; o__unclassified_Fungi; f__unclassified_Fungi; g__unclassified_Fungi; s__unclassified_Fungi	NA	NA	NA	NA	NA	NA	NA	NA	NA	NA	NA
ASV_22	0	0	0	0	0	0	0	0	0	0	10	0	d__Fungi; p__Ascomycota; c__Sordariomycetes; o__Sordariales; f__Lasiosphaeriaceae; g__Cladorrhinum; s__Cladorrhinum_foecundissimum	Lasiosphaeriaceae	1CB1CD4A-36B9-11D5-9548-00D0592D548C	80930	9	Saprotroph	Undefined Saprotroph	Probable	Microfungus	NULL	Saprobes found dung, soil and rotting vegetation (Cannon & Kirk 2007)	Cannon PF, Kirk PM. 2007. Fungal Families of the World. CAB International, Cambridge (ISBN: 978-0851998275)
ASV_272	0	0	0	0	0	0	0	0	0	0	0	10	d__Fungi; p__unclassified_Fungi; c__unclassified_Fungi; o__unclassified_Fungi; f__unclassified_Fungi; g__unclassified_Fungi; s__unclassified_Fungi	NA	NA	NA	NA	NA	NA	NA	NA	NA	NA	NA
ASV_601	0	0	0	0	0	0	0	0	0	0	0	7	d__Fungi; p__Basidiomycota; c__Agaricomycetes; o__unclassified_Agaricomycetes; f__unclassified_Agaricomycetes; g__unclassified_Agaricomycetes; s__unclassified_Agaricomycetes	NA	NA	NA	NA	NA	NA	NA	NA	NA	NA	NA
ASV_74	0	0	0	0	0	0	3	0	6	0	0	0	d__Fungi; p__unclassified_Fungi; c__unclassified_Fungi; o__unclassified_Fungi; f__unclassified_Fungi; g__unclassified_Fungi; s__unclassified_Fungi	NA	NA	NA	NA	NA	NA	NA	NA	NA	NA	NA
ASV_913	0	0	0	0	0	0	9	0	0	0	0	0	d__Fungi; p__Ascomycota; c__Sordariomycetes; o__Sordariales; f__Chaetomiaceae; g__unidentified; s__unidentified	Chaetomiaceae	1CB1CCE0-36B9-11D5-9548-00D0592D548C	80582	9	Pathotroph-Saprotroph-Symbiotroph	Animal Pathogen-Dung Saprotroph-Endophyte-Epiphyte-Plant Saprotroph-Wood Saprotroph	Possible	Microfungus	Soft Rot	Saprobic, acting as key decay organisms of plant materials and plant-derived commodities (Cannon & Kirk 2007); Epiphyte detection method-culture (Massimo et al. 2015); Endophyte detection method-culture (Busby et al. 2016, David et al. 2016); Likely opportunistic human pathogen (Irinyi et al. 2015)	Seehann G, et al. 1975. List of Fungi in Soft-Rot Tissue Tests. Institute fur Holzbiologie und Holzschutz, Bundesforschungsanstalt fur Forst - und Holzwirtshaft, Hamburg - Lohbrugge, Germany; Cannon PF, Kirk PM. 2007. Fungal Families of the World. CAB International, Cambridge ((https://isbnsearch.org/isbn/9780851998275)); Bills GF, et al. 2013. Current Opinion in Microbiology 16:549-565 ((https:/…
ASV_393	0	8	659	5	0	0	9	0	0	0	0	0	d__Fungi; p__Ascomycota; c__Sordariomycetes; o__Microascales; f__Microascaceae; g__Kernia; s__unidentified	Microascaceae	1CB1CD6A-36B9-11D5-9548-00D0592D548C	81001	9	Pathotroph-Saprotroph-Symbiotroph	Animal Pathogen-Endophyte-Plant Pathogen-Undefined Saprotroph	Possible	Microfungus	NULL	Saprobic in soil or rotting vegetation, some species heat-tolerant and associatated with silage and compost, a few associated with humans and animals (Cannon & Kirk 2007)	Cannon PF, Kirk PM. 2007. Fungal Families of the World. CAB International, Cambridge (ISBN: 978-0851998275)
ASV_958	6	0	0	0	0	0	9	0	0	0	0	0	d__Fungi; p__Ascomycota; c__Sordariomycetes; o__unclassified_Sordariomycetes; f__unclassified_Sordariomycetes; g__unclassified_Sordariomycetes; s__unclassified_Sordariomycetes	NA	NA	NA	NA	NA	NA	NA	NA	NA	NA	NA
ASV_633	10	0	0	0	121	0	9	0	0	0	0	0	d__Fungi; p__Ascomycota; c__Sordariomycetes; o__Hypocreales; f__Bionectriaceae; g__Clonostachys; s__Clonostachys_rosea	Bionectriaceae	1CB1CCCB-36B9-11D5-9548-00D0592D548C	82088	9	Pathotroph-Saprotroph	Algal Parasite-Bryophyte Parasite-Fungal Parasite-Undefined Saprotroph	Probable	Microfungus	NULL	Associated with plant material, especially on wood and herbaceous debris, or with algae, bryophyte or other fungi, rarely pathogenic (Cannon & Kirk 2007)	Cannon PF, Kirk PM. 2007. Fungal Families of the World. CAB International, Cambridge (ISBN: 978-0851998275)
ASV_1991	6	4	0	0	0	0	0	9	0	0	0	0	d__Fungi; p__Ascomycota; c__Sordariomycetes; o__Hypocreales; f__Nectriaceae; g__Fusarium; s__Fusarium_delphinoides	Nectriaceae	1CB1CD7A-36B9-11D5-9548-00D0592D548C	81059	9	Pathotroph-Saprotroph-Symbiotroph	Animal Pathogen-Endophyte-Fungal Parasite-Lichen Parasite-Plant Pathogen-Wood Saprotroph	Possible	Microfungus	NULL	Fusarium species are amongst the economically significant plant pathogens (Cannon & Kirk 2007)	Cannon PF, Kirk PM. 2007. Fungal Families of the World. CAB International, Cambridge (ISBN: 978-0851998275); Hirooka Y, et al. 2012. Studies in Mycology 711-210 ((https://doi.org/10.3114/sim0001)); Tedersoo L, et al. 2014. Science 346:e1256688 ((https://doi.org/10.1126/science.1256688)); The American Phytopathological Society Common Names of Plant Diseases ((http://www.apsnet.org/publications/com…
ASV_869	20	0	0	0	0	0	0	9	0	0	0	0	d__Fungi; p__Ascomycota; c__Eurotiomycetes; o__Eurotiales; f__Aspergillaceae; g__Aspergillus; s__Aspergillus_caninus	Eurotiales	1CB1CE25-36B9-11D5-9548-00D0592D548C	90472	7	Saprotroph	Undefined Saprotroph	Possible	Microfungus	NULL	NULL	Sterkenburg E, et al. 2015. New Phytologist 207:1145-1158 ((https://doi.org/10.1111/nph.13426))
ASV_1870	0	4	18	114	34	14	0	5	4	0	0	0	d__Fungi; p__Basidiomycota; c__Agaricomycetes; o__Cantharellales; f__Ceratobasidiaceae; g__unidentified; s__unidentified	Ceratobasidiaceae	1CB1CCDC-36B9-11D5-9548-00D0592D548C	80572	9	Pathotroph-Saprotroph-Symbiotroph	Endomycorrhizal-Plant Pathogen-Undefined Saprotroph	Possible	Microfungus	NULL	Best known as plant pathogens, but also saprobic. Species are endomycorrhizal with a wide range of plant roots - especially of Orchidaceae but also even bryophytes (Cannon & Kirk 2007)	Cannon PF, Kirk PM. 2007. Fungal Families of the World. CAB International, Cambridge (ISBN: 978-0851998275)
ASV_1142	0	0	0	0	0	0	0	0	0	0	0	0	d__Fungi; p__Basidiomycota; c__unclassified_Basidiomycota; o__unclassified_Basidiomycota; f__unclassified_Basidiomycota; g__unclassified_Basidiomycota; s__unclassified_Basidiomycota	NA	NA	NA	NA	NA	NA	NA	NA	NA	NA	NA
ASV_1559	0	0	0	0	0	0	0	0	0	0	0	0	d__Fungi; p__unclassified_Fungi; c__unclassified_Fungi; o__unclassified_Fungi; f__unclassified_Fungi; g__unclassified_Fungi; s__unclassified_Fungi	NA	NA	NA	NA	NA	NA	NA	NA	NA	NA	NA
ASV_1285	0	0	0	0	0	0	0	0	0	0	0	0	d__Fungi; p__unclassified_Fungi; c__unclassified_Fungi; o__unclassified_Fungi; f__unclassified_Fungi; g__unclassified_Fungi; s__unclassified_Fungi	NA	NA	NA	NA	NA	NA	NA	NA	NA	NA	NA
ASV_130	0	0	0	0	0	0	0	0	0	9	0	0	d__Fungi; p__Ascomycota; c__Eurotiomycetes; o__Eurotiales; f__Aspergillaceae; g__Aspergillus; s__Aspergillus_ruber	Eurotiales	1CB1CE25-36B9-11D5-9548-00D0592D548C	90472	7	Saprotroph	Undefined Saprotroph	Possible	Microfungus	NULL	NULL	Sterkenburg E, et al. 2015. New Phytologist 207:1145-1158 ((https://doi.org/10.1111/nph.13426))
ASV_741	0	0	0	0	0	0	0	0	0	9	0	0	d__Fungi; p__unclassified_Fungi; c__unclassified_Fungi; o__unclassified_Fungi; f__unclassified_Fungi; g__unclassified_Fungi; s__unclassified_Fungi	NA	NA	NA	NA	NA	NA	NA	NA	NA	NA	NA
ASV_1999	0	0	0	0	0	0	0	0	0	9	0	0	d__Fungi; p__unidentified; c__unidentified; o__unidentified; f__unidentified; g__unidentified; s__unidentified	NA	NA	NA	NA	NA	NA	NA	NA	NA	NA	NA
ASV_1185	0	0	0	40	0	164	0	0	0	9	0	0	d__Fungi; p__unidentified; c__unidentified; o__unidentified; f__unidentified; g__unidentified; s__unidentified	NA	NA	NA	NA	NA	NA	NA	NA	NA	NA	NA
ASV_727	0	0	0	0	0	0	0	0	0	0	0	9	d__Fungi; p__Basidiomycota; c__Agaricomycetes; o__unclassified_Agaricomycetes; f__unclassified_Agaricomycetes; g__unclassified_Agaricomycetes; s__unclassified_Agaricomycetes	NA	NA	NA	NA	NA	NA	NA	NA	NA	NA	NA
ASV_1879	0	0	0	0	0	0	0	0	0	0	0	9	d__Fungi; p__Ascomycota; c__Sordariomycetes; o__Hypocreales; f__unclassified_Hypocreales; g__unclassified_Hypocreales; s__unclassified_Hypocreales	Hypocreales	1CB18E60-36B9-11D5-9548-00D0592D548C	90477	7	Saprotroph	Undefined Saprotroph	Possible	Microfungus	NULL	NULL	Sterkenburg E, et al. 2015. New Phytologist 207:1145-1158 ((https://doi.org/10.1111/nph.13426))
ASV_1942	0	0	0	0	0	0	0	0	0	0	0	9	d__Fungi; p__unclassified_Fungi; c__unclassified_Fungi; o__unclassified_Fungi; f__unclassified_Fungi; g__unclassified_Fungi; s__unclassified_Fungi	NA	NA	NA	NA	NA	NA	NA	NA	NA	NA	NA
ASV_485	0	0	0	0	0	0	0	0	0	0	0	3	d__Fungi; p__Basidiomycota; c__Tremellomycetes; o__Tremellales; f__Bulleribasidiaceae; g__Vishniacozyma; s__Vishniacozyma_carnescens	Tremellales	1CB1CE64-36B9-11D5-9548-00D0592D548C	90451	7	Pathotroph-Saprotroph-Symbiotroph	Fungal Parasite-Undefined Saprotroph	Possible	Tremelloid-Yeast	NULL	The order contains both teleomorphic and anamorphic species, most of the latter being yeasts	Sterkenburg E, et al. 2015. New Phytologist 207:1145-1158 ((https://doi.org/10.1111/nph.13426))
ASV_434	0	0	0	0	0	0	0	0	0	0	0	9	d__Fungi; p__Ascomycota; c__Eurotiomycetes; o__Eurotiales; f__Trichocomaceae; g__Talaromyces; s__unclassified_Talaromyces	Eurotiales	1CB1CE25-36B9-11D5-9548-00D0592D548C	90472	7	Saprotroph	Undefined Saprotroph	Possible	Microfungus	NULL	NULL	Sterkenburg E, et al. 2015. New Phytologist 207:1145-1158 ((https://doi.org/10.1111/nph.13426))
ASV_774	0	0	0	0	0	0	0	0	0	0	0	9	d__Fungi; p__Ascomycota; c__Eurotiomycetes; o__Eurotiales; f__Aspergillaceae; g__Aspergillus; s__unclassified_Aspergillus	Eurotiales	1CB1CE25-36B9-11D5-9548-00D0592D548C	90472	7	Saprotroph	Undefined Saprotroph	Possible	Microfungus	NULL	NULL	Sterkenburg E, et al. 2015. New Phytologist 207:1145-1158 ((https://doi.org/10.1111/nph.13426))
ASV_231	0	0	0	0	0	0	0	0	0	0	0	6	d__Fungi; p__unidentified; c__unidentified; o__unidentified; f__unidentified; g__unidentified; s__unidentified	NA	NA	NA	NA	NA	NA	NA	NA	NA	NA	NA
ASV_1407	0	0	0	0	0	0	0	0	0	0	0	0	d__Fungi; p__unidentified; c__unidentified; o__unidentified; f__unidentified; g__unidentified; s__unidentified	NA	NA	NA	NA	NA	NA	NA	NA	NA	NA	NA
ASV_1517	0	3	0	0	0	0	0	0	0	0	0	0	d__Fungi; p__unidentified; c__unidentified; o__unidentified; f__unidentified; g__unidentified; s__unidentified	NA	NA	NA	NA	NA	NA	NA	NA	NA	NA	NA
ASV_268	0	0	0	0	0	0	5	0	0	3	0	0	d__Fungi; p__unidentified; c__unidentified; o__unidentified; f__unidentified; g__unidentified; s__unidentified	NA	NA	NA	NA	NA	NA	NA	NA	NA	NA	NA
ASV_1413	0	0	0	0	0	0	6	0	0	0	0	0	d__Fungi; p__Basidiomycota; c__Agaricomycetes; o__unclassified_Agaricomycetes; f__unclassified_Agaricomycetes; g__unclassified_Agaricomycetes; s__unclassified_Agaricomycetes	NA	NA	NA	NA	NA	NA	NA	NA	NA	NA	NA
ASV_1973	0	0	0	0	0	0	8	0	0	0	0	0	d__Fungi; p__unidentified; c__unidentified; o__unidentified; f__unidentified; g__unidentified; s__unidentified	NA	NA	NA	NA	NA	NA	NA	NA	NA	NA	NA
ASV_1002	0	0	0	0	0	0	0	8	0	0	0	0	d__Fungi; p__Basidiomycota; c__unclassified_Basidiomycota; o__unclassified_Basidiomycota; f__unclassified_Basidiomycota; g__unclassified_Basidiomycota; s__unclassified_Basidiomycota	NA	NA	NA	NA	NA	NA	NA	NA	NA	NA	NA
ASV_1345	0	0	0	0	0	0	0	0	8	0	0	0	d__Fungi; p__Basidiomycota; c__Agaricomycetes; o__unidentified; f__unidentified; g__unidentified; s__unidentified	NA	NA	NA	NA	NA	NA	NA	NA	NA	NA	NA
ASV_1985	0	0	0	0	0	0	0	0	3	0	0	0	d__Fungi; p__unidentified; c__unidentified; o__unidentified; f__unidentified; g__unidentified; s__unidentified	NA	NA	NA	NA	NA	NA	NA	NA	NA	NA	NA
ASV_1030	0	0	0	0	0	0	0	0	8	0	0	0	d__Fungi; p__Ascomycota; c__Dothideomycetes; o__Pleosporales; f__Pleosporales_fam_Incertae_sedis; g__Dokmaia; s__unidentified	Dokmaia	BE06F288-0B7C-4A43-8E23-F02DAB317785	28694	13	Saprotroph-Symbiotroph	|Endophyte|-Plant Saprotroph	Probable	Microfungus	NULL	As foliar_endophyte (P玫lme et al. 2020); As litter_saprotroph (P玫lme et al. 2020); Decay leaf, fruit, seed (P玫lme et al. 2020)	P玫lme S, et al. 2020. Fungal Diversity 105:1-16 ((https://doi.org/10.1007/s13225-020-00466-2))
ASV_337	0	0	0	0	0	0	0	0	0	0	0	0	d__Fungi; p__unidentified; c__unidentified; o__unidentified; f__unidentified; g__unidentified; s__unidentified	NA	NA	NA	NA	NA	NA	NA	NA	NA	NA	NA
ASV_1042	0	0	0	0	0	0	0	0	0	0	0	0	d__Fungi; p__unclassified_Fungi; c__unclassified_Fungi; o__unclassified_Fungi; f__unclassified_Fungi; g__unclassified_Fungi; s__unclassified_Fungi	NA	NA	NA	NA	NA	NA	NA	NA	NA	NA	NA
ASV_1883	0	0	0	0	0	0	0	0	0	3	0	0	d__Fungi; p__unclassified_Fungi; c__unclassified_Fungi; o__unclassified_Fungi; f__unclassified_Fungi; g__unclassified_Fungi; s__unclassified_Fungi	NA	NA	NA	NA	NA	NA	NA	NA	NA	NA	NA
ASV_1693	0	0	0	0	0	0	0	0	0	8	0	0	d__Fungi; p__Ascomycota; c__Leotiomycetes; o__Thelebolales; f__Pseudeurotiaceae; g__Pseudogymnoascus; s__Pseudogymnoascus_roseus	Pseudeurotiaceae	1CB1CDAD-36B9-11D5-9548-00D0592D548C	81222	9	Saprotroph	Plant Saprotroph-Wood Saprotroph	Probable	Microfungus	NULL	Saprobic on woody tissue and rotting vegetation, often isolated from soil (Cannon & Kirk 2007)	Cannon PF, Kirk PM. 2007. Fungal Families of the World. CAB International, Cambridge (ISBN: 978-0851998275)
ASV_1889	0	0	0	0	0	0	0	0	0	0	8	0	d__Fungi; p__Ascomycota; c__Sordariomycetes; o__Hypocreales; f__Hypocreales_fam_Incertae_sedis; g__Acremonium; s__unclassified_Acremonium	Hypocreales	1CB18E60-36B9-11D5-9548-00D0592D548C	90477	7	Saprotroph	Undefined Saprotroph	Possible	Microfungus	NULL	NULL	Sterkenburg E, et al. 2015. New Phytologist 207:1145-1158 ((https://doi.org/10.1111/nph.13426))
ASV_163	0	0	0	0	0	0	0	0	0	0	2	6	d__Fungi; p__unclassified_Fungi; c__unclassified_Fungi; o__unclassified_Fungi; f__unclassified_Fungi; g__unclassified_Fungi; s__unclassified_Fungi	NA	NA	NA	NA	NA	NA	NA	NA	NA	NA	NA
ASV_1924	0	0	0	0	0	0	0	0	0	0	8	0	d__Fungi; p__Ascomycota; c__Eurotiomycetes; o__Eurotiales; f__Trichocomaceae; g__Talaromyces; s__Talaromyces_infraolivaceus	Eurotiales	1CB1CE25-36B9-11D5-9548-00D0592D548C	90472	7	Saprotroph	Undefined Saprotroph	Possible	Microfungus	NULL	NULL	Sterkenburg E, et al. 2015. New Phytologist 207:1145-1158 ((https://doi.org/10.1111/nph.13426))
ASV_1716	0	0	0	0	0	0	0	0	0	0	0	5	d__Fungi; p__Ascomycota; c__unclassified_Ascomycota; o__unclassified_Ascomycota; f__unclassified_Ascomycota; g__unclassified_Ascomycota; s__unclassified_Ascomycota	NA	NA	NA	NA	NA	NA	NA	NA	NA	NA	NA
ASV_1233	0	0	0	0	0	0	0	0	0	0	0	8	d__Fungi; p__Ascomycota; c__Leotiomycetes; o__Helotiales; f__Sclerotiniaceae; g__unclassified_Sclerotiniaceae; s__unclassified_Sclerotiniaceae	Sclerotiniaceae	1CB1A350-36B9-11D5-9548-00D0592D548C	81363	9	Pathotroph	Plant Pathogen	Probable	Microfungus	NULL	Primarily necrotrophs, infecting roots, leaves, fruits, seeds, etc. and causing moulds, damping off etc. Sclerotia often overwinter and can survive for long periods in soil (Cannon & Kirk 2007)	Cannon PF, Kirk PM. 2007. Fungal Families of the World. CAB International, Cambridge (ISBN: 978-0851998275)
ASV_1440	0	0	0	0	0	0	0	0	0	0	0	8	d__Fungi; p__unclassified_Fungi; c__unclassified_Fungi; o__unclassified_Fungi; f__unclassified_Fungi; g__unclassified_Fungi; s__unclassified_Fungi	NA	NA	NA	NA	NA	NA	NA	NA	NA	NA	NA
ASV_933	0	0	0	0	0	0	0	0	0	0	0	8	d__Fungi; p__Mucoromycota; c__Mucoromycetes; o__Mucorales; f__Rhizopodaceae; g__Rhizopus; s__Rhizopus_arrhizus	Mucorales	E9EACC48-A88C-44D4-86AF-465FE43B31FA	816394	7	Saprotroph	Undefined Saprotroph	Possible	Microfungus	NULL	NULL	Sterkenburg E, et al. 2015. New Phytologist 207:1145-1158 ((https://doi.org/10.1111/nph.13426))
ASV_1869	0	0	0	0	0	0	0	0	0	0	0	8	d__Fungi; p__unclassified_Fungi; c__unclassified_Fungi; o__unclassified_Fungi; f__unclassified_Fungi; g__unclassified_Fungi; s__unclassified_Fungi	NA	NA	NA	NA	NA	NA	NA	NA	NA	NA	NA
ASV_853	0	0	0	0	0	0	0	0	0	0	0	0	d__Fungi; p__unidentified; c__unidentified; o__unidentified; f__unidentified; g__unidentified; s__unidentified	NA	NA	NA	NA	NA	NA	NA	NA	NA	NA	NA
ASV_267	0	0	0	0	0	0	0	0	0	0	0	0	d__Fungi; p__Ascomycota; c__Dothideomycetes; o__Pleosporales; f__Pleosporaceae; g__Bipolaris; s__unclassified_Bipolaris	Pleosporaceae	1CB1CDA2-36B9-11D5-9548-00D0592D548C	81188	9	Pathotroph-Saprotroph	Endophyte-Lichen Parasite-Plant Pathogen-Undefined Saprotroph	Probable	Microfungus	NULL	Necrotrophic pathogens and saprobes, especially associated with grasses. Many species are seed-borne (Cannon & Kirk 2007)	Cannon PF, Kirk PM. 2007. Fungal Families of the World. CAB International, Cambridge (ISBN: 978-0851998275); David AS, et al. 2016. Microbial Ecology 71:912-926 ((https://doi.org/10.1007/s00248-015-0712-6)); Lawrey JD, Diederich P. 2016. http://www.lichenicolous.net (accessed 24 May 2017) ((http://www.lichenicolous.net))
ASV_1127	0	0	0	0	0	0	0	0	0	0	0	0	d__Fungi; p__Basidiomycota; c__Pucciniomycetes; o__Pucciniales; f__Uropyxidaceae; g__Dasyspora; s__unclassified_Dasyspora	Dasyspora	3A11B14B-D3D1-4D6C-8796-E19527B62EAB	16091	13	Pathotroph	|Plant Pathogen|	Probable	Rust	NULL	NULL	Tedersoo L, et al. 2014. Science 346:e1256688 ((https://doi.org/10.1126/science.1256688)); P玫lme S, et al. 2020. Fungal Diversity 105:1-16 ((https://doi.org/10.1007/s13225-020-00466-2))
ASV_1304	0	0	0	0	0	0	4	0	0	0	0	0	d__Fungi; p__unidentified; c__unidentified; o__unidentified; f__unidentified; g__unidentified; s__unidentified	NA	NA	NA	NA	NA	NA	NA	NA	NA	NA	NA
ASV_2022	0	0	0	0	0	0	3	0	0	0	0	0	d__Fungi; p__unidentified; c__unidentified; o__unidentified; f__unidentified; g__unidentified; s__unidentified	NA	NA	NA	NA	NA	NA	NA	NA	NA	NA	NA
ASV_815	0	0	0	0	0	0	5	0	2	0	0	0	d__Fungi; p__Ascomycota; c__Dothideomycetes; o__Pleosporales; f__Lentitheciaceae; g__Poaceascoma; s__unidentified	Poaceascoma	D3F37F43-FFFA-472E-AA0A-A836FC7D270D	551141	13	Saprotroph	|Wood Saprotroph|	Probable	Microfungus	NULL	Decay wood (P玫lme et al. 2020)	P玫lme S, et al. 2020. Fungal Diversity 105:1-16 ((https://doi.org/10.1007/s13225-020-00466-2))
ASV_211	0	0	0	0	0	0	7	0	0	0	0	0	d__Fungi; p__unidentified; c__unidentified; o__unidentified; f__unidentified; g__unidentified; s__unidentified	NA	NA	NA	NA	NA	NA	NA	NA	NA	NA	NA
ASV_449	0	0	0	0	0	0	7	0	0	0	0	0	d__Fungi; p__Ascomycota; c__Pezizomycetes; o__Pezizales; f__Pezizaceae; g__Iodophanus; s__Iodophanus_carneus	Pezizaceae	1CB1CD8D-36B9-11D5-9548-00D0592D548C	81134	9	Saprotroph-Symbiotroph	Dung Saprotroph-Ectomycorrhizal-Litter Saprotroph-Undefined Saprotroph	Possible	Pezizoid	NULL	Saprobic or ectomycorrhizal, on or in soil, leafmould etc., some species associated with dung or fire sites (Cannon & Kirk 2007)	Cannon PF, Kirk PM. 2007. Fungal Families of the World. CAB International, Cambridge (ISBN: 978-0851998275)
ASV_1087	0	0	0	0	0	0	0	7	0	0	0	0	d__Fungi; p__Ascomycota; c__Sordariomycetes; o__Sordariales; f__Lasiosphaeriaceae; g__unidentified; s__unidentified	Lasiosphaeriaceae	1CB1CD4A-36B9-11D5-9548-00D0592D548C	80930	9	Saprotroph	Undefined Saprotroph	Probable	Microfungus	NULL	Saprobes found dung, soil and rotting vegetation (Cannon & Kirk 2007)	Cannon PF, Kirk PM. 2007. Fungal Families of the World. CAB International, Cambridge (ISBN: 978-0851998275)
ASV_124	0	0	0	0	0	0	0	7	0	0	0	0	d__Fungi; p__Ascomycota; c__Sordariomycetes; o__Glomerellales; f__Plectosphaerellaceae; g__unidentified; s__unidentified	Plectosphaerellaceae	949EA3B2-2675-497F-B8DF-EF9CD336728F	510694	13	Pathotroph-Saprotroph-Symbiotroph	Animal Pathogen-Endophyte-Fungal Parasite-Plant Pathogen-Wood Saprotroph	Possible	Microfungus	NULL	NULL	Duncan CG, Eslyn WE. 1966. Mycologia 58:642-645 ((https://doi.org/10.2307/3757045)); Nilsson T. 1973. Studia Forestalia Suecica 104:1-40 ((https://pub.epsilon.slu.se/5711/)); Worrall JJ, et al. 1997. Mycologia 89:199-219 ((https://doi.org/10.2307/3761073)); Hanada RE, et al. 2010. Fungal Biology 114:901-910 ((https://doi.org/10.1016/j.funbio.2010.08.006)); Del Olmo-Ruiz M, Arnold AE. 2014. Mycolo…
ASV_63	0	0	0	0	0	0	0	7	0	0	0	0	d__Fungi; p__Ascomycota; c__Leotiomycetes; o__Helotiales; f__Sclerotiniaceae; g__Monilinia; s__Monilinia_laxa	Sclerotiniaceae	1CB1A350-36B9-11D5-9548-00D0592D548C	81363	9	Pathotroph	Plant Pathogen	Probable	Microfungus	NULL	Primarily necrotrophs, infecting roots, leaves, fruits, seeds, etc. and causing moulds, damping off etc. Sclerotia often overwinter and can survive for long periods in soil (Cannon & Kirk 2007)	Cannon PF, Kirk PM. 2007. Fungal Families of the World. CAB International, Cambridge (ISBN: 978-0851998275)
ASV_1842	0	0	0	0	0	0	0	7	0	0	0	0	d__Fungi; p__Ascomycota; c__Leotiomycetes; o__Thelebolales; f__Pseudeurotiaceae; g__Pseudogymnoascus; s__Pseudogymnoascus_roseus	Pseudeurotiaceae	1CB1CDAD-36B9-11D5-9548-00D0592D548C	81222	9	Saprotroph	Plant Saprotroph-Wood Saprotroph	Probable	Microfungus	NULL	Saprobic on woody tissue and rotting vegetation, often isolated from soil (Cannon & Kirk 2007)	Cannon PF, Kirk PM. 2007. Fungal Families of the World. CAB International, Cambridge (ISBN: 978-0851998275)
ASV_827	0	0	0	0	0	0	0	7	0	0	0	0	d__Fungi; p__Ascomycota; c__Eurotiomycetes; o__Eurotiales; f__Aspergillaceae; g__Penicillium; s__Penicillium_polonicum	Eurotiales	1CB1CE25-36B9-11D5-9548-00D0592D548C	90472	7	Saprotroph	Undefined Saprotroph	Possible	Microfungus	NULL	NULL	Sterkenburg E, et al. 2015. New Phytologist 207:1145-1158 ((https://doi.org/10.1111/nph.13426))
ASV_1609	0	0	0	0	0	0	0	7	0	0	0	0	d__Fungi; p__unidentified; c__unidentified; o__unidentified; f__unidentified; g__unidentified; s__unidentified	NA	NA	NA	NA	NA	NA	NA	NA	NA	NA	NA
ASV_687	0	0	0	0	0	0	0	7	0	0	0	0	d__Fungi; p__Mortierellomycota; c__Mortierellomycetes; o__Mortierellales; f__Mortierellaceae; g__Mortierella; s__unidentified	Mortierellaceae	3BD31551-4295-4664-858B-8E44073A293E	816415	9	Saprotroph-Symbiotroph	Endophyte-Litter Saprotroph-Soil Saprotroph-Undefined Saprotroph	Possible	Microfungus	NULL	Saprobic in soil and thus frequenctly isolated from soil and material contaminated with soil such as hay or rotten silage and spoil tips (Cannon & Kirk 2007)	Cannon PF, Kirk PM. 2007. Fungal Families of the World. CAB International, Cambridge (ISBN: 978-0851998275); Purahong W, et al. 2016. Molecular Ecology 25:4059-4074 ((https://doi.org/10.1111/mec.13739))
ASV_1039	0	0	0	0	0	0	0	0	3	0	0	0	d__Fungi; p__Ascomycota; c__Eurotiomycetes; o__Eurotiales; f__Aspergillaceae; g__Aspergillus; s__Aspergillus_chlamydosporus	Eurotiales	1CB1CE25-36B9-11D5-9548-00D0592D548C	90472	7	Saprotroph	Undefined Saprotroph	Possible	Microfungus	NULL	NULL	Sterkenburg E, et al. 2015. New Phytologist 207:1145-1158 ((https://doi.org/10.1111/nph.13426))
ASV_578	0	0	0	0	0	0	0	0	0	0	0	0	d__Fungi; p__Ascomycota; c__Dothideomycetes; o__Pleosporales; f__Pleosporales_fam_Incertae_sedis; g__Chalastospora; s__Chalastospora_gossypii	Chalastospora	B6030929-0F68-4749-AB8D-463A20101570	505051	13	Pathotroph-Saprotroph	|Plant Pathogen|-Plant Saprotroph	Probable	Microfungus	NULL	As litter_saprotroph (P玫lme et al. 2020); Decay leaf, fruit, seed (P玫lme et al. 2020)	P玫lme S, et al. 2020. Fungal Diversity 105:1-16 ((https://doi.org/10.1007/s13225-020-00466-2)); The American Phytopathological Society Common Names of Plant Diseases ((http://www.apsnet.org/publications/commonnames/Pages/default.aspx))
ASV_888	0	0	0	0	0	0	0	0	0	0	0	4	d__Fungi; p__Ascomycota; c__Leotiomycetes; o__Helotiales; f__Helotiaceae; g__Scytalidium; s__Scytalidium_lignicola	Helotiaceae	1CB18C9C-36B9-11D5-9548-00D0592D548C	80845	9	Saprotroph-Symbiotroph	Ectomycorrhizal-Fungal Parasite-Plant Pathogen-Wood Saprotroph	Probable	Microfungus	NULL	Usually saprobic on herbaceous or woody tissues, some species fungicolous. A few species are known to form mycorrhizae (Cannon & Kirk 2007)	Cannon PF, Kirk PM. 2007. Fungal Families of the World. CAB International, Cambridge (ISBN: 978-0851998275)
ASV_1253	0	0	0	0	0	0	0	0	0	0	0	0	d__Fungi; p__Ascomycota; c__Eurotiomycetes; o__Eurotiales; f__Trichocomaceae; g__Thermomyces; s__Thermomyces_dupontii	Eurotiales	1CB1CE25-36B9-11D5-9548-00D0592D548C	90472	7	Saprotroph	Undefined Saprotroph	Possible	Microfungus	NULL	NULL	Sterkenburg E, et al. 2015. New Phytologist 207:1145-1158 ((https://doi.org/10.1111/nph.13426))
ASV_1554	0	0	0	0	0	0	0	0	0	7	0	0	d__Fungi; p__unclassified_Fungi; c__unclassified_Fungi; o__unclassified_Fungi; f__unclassified_Fungi; g__unclassified_Fungi; s__unclassified_Fungi	NA	NA	NA	NA	NA	NA	NA	NA	NA	NA	NA
ASV_781	0	0	0	0	0	0	0	0	0	7	0	0	d__Fungi; p__Ascomycota; c__Sordariomycetes; o__Microascales; f__Microascaceae; g__Microascus; s__Microascus_brevicaulis	Microascaceae	1CB1CD6A-36B9-11D5-9548-00D0592D548C	81001	9	Pathotroph-Saprotroph-Symbiotroph	Animal Pathogen-Endophyte-Plant Pathogen-Undefined Saprotroph	Possible	Microfungus	NULL	Saprobic in soil or rotting vegetation, some species heat-tolerant and associatated with silage and compost, a few associated with humans and animals (Cannon & Kirk 2007)	Cannon PF, Kirk PM. 2007. Fungal Families of the World. CAB International, Cambridge (ISBN: 978-0851998275)
ASV_500	0	0	0	0	0	0	0	0	0	0	7	0	d__Fungi; p__unclassified_Fungi; c__unclassified_Fungi; o__unclassified_Fungi; f__unclassified_Fungi; g__unclassified_Fungi; s__unclassified_Fungi	NA	NA	NA	NA	NA	NA	NA	NA	NA	NA	NA
ASV_1052	0	0	0	0	0	0	0	0	0	0	7	0	d__Fungi; p__Ascomycota; c__Leotiomycetes; o__unclassified_Leotiomycetes; f__unclassified_Leotiomycetes; g__unclassified_Leotiomycetes; s__unclassified_Leotiomycetes	NA	NA	NA	NA	NA	NA	NA	NA	NA	NA	NA
ASV_89	0	0	0	0	0	0	0	0	0	0	3	0	d__Fungi; p__unidentified; c__unidentified; o__unidentified; f__unidentified; g__unidentified; s__unidentified	NA	NA	NA	NA	NA	NA	NA	NA	NA	NA	NA
ASV_692	0	0	0	0	0	0	0	0	0	0	0	7	d__Fungi; p__unclassified_Fungi; c__unclassified_Fungi; o__unclassified_Fungi; f__unclassified_Fungi; g__unclassified_Fungi; s__unclassified_Fungi	NA	NA	NA	NA	NA	NA	NA	NA	NA	NA	NA
ASV_746	0	0	0	0	0	0	0	0	0	0	0	0	d__Fungi; p__Basidiomycota; c__Agaricomycetes; o__unclassified_Agaricomycetes; f__unclassified_Agaricomycetes; g__unclassified_Agaricomycetes; s__unclassified_Agaricomycetes	NA	NA	NA	NA	NA	NA	NA	NA	NA	NA	NA
ASV_1833	0	0	0	0	0	0	0	0	0	0	0	0	d__Fungi; p__Ascomycota; c__Sordariomycetes; o__Sordariales; f__Chaetomiaceae; g__Zopfiella; s__unidentified	Chaetomiaceae	1CB1CCE0-36B9-11D5-9548-00D0592D548C	80582	9	Pathotroph-Saprotroph-Symbiotroph	Animal Pathogen-Dung Saprotroph-Endophyte-Epiphyte-Plant Saprotroph-Wood Saprotroph	Possible	Microfungus	Soft Rot	Saprobic, acting as key decay organisms of plant materials and plant-derived commodities (Cannon & Kirk 2007); Epiphyte detection method-culture (Massimo et al. 2015); Endophyte detection method-culture (Busby et al. 2016, David et al. 2016); Likely opportunistic human pathogen (Irinyi et al. 2015)	Seehann G, et al. 1975. List of Fungi in Soft-Rot Tissue Tests. Institute fur Holzbiologie und Holzschutz, Bundesforschungsanstalt fur Forst - und Holzwirtshaft, Hamburg - Lohbrugge, Germany; Cannon PF, Kirk PM. 2007. Fungal Families of the World. CAB International, Cambridge ((https://isbnsearch.org/isbn/9780851998275)); Bills GF, et al. 2013. Current Opinion in Microbiology 16:549-565 ((https:/…
ASV_67	0	0	0	0	0	0	0	0	0	0	0	0	d__Fungi; p__unclassified_Fungi; c__unclassified_Fungi; o__unclassified_Fungi; f__unclassified_Fungi; g__unclassified_Fungi; s__unclassified_Fungi	NA	NA	NA	NA	NA	NA	NA	NA	NA	NA	NA
ASV_283	0	0	0	0	0	0	0	0	0	0	0	0	d__Fungi; p__unidentified; c__unidentified; o__unidentified; f__unidentified; g__unidentified; s__unidentified	NA	NA	NA	NA	NA	NA	NA	NA	NA	NA	NA
ASV_1735	0	0	0	0	0	0	6	0	0	0	0	0	d__Fungi; p__unidentified; c__unidentified; o__unidentified; f__unidentified; g__unidentified; s__unidentified	NA	NA	NA	NA	NA	NA	NA	NA	NA	NA	NA
ASV_2035	0	0	0	0	0	242	6	0	0	0	0	0	d__Fungi; p__Ascomycota; c__Dothideomycetes; o__Pleosporales; f__Pleosporaceae; g__Curvularia; s__Curvularia_lunata	Pleosporaceae	1CB1CDA2-36B9-11D5-9548-00D0592D548C	81188	9	Pathotroph-Saprotroph	Endophyte-Lichen Parasite-Plant Pathogen-Undefined Saprotroph	Probable	Microfungus	NULL	Necrotrophic pathogens and saprobes, especially associated with grasses. Many species are seed-borne (Cannon & Kirk 2007)	Cannon PF, Kirk PM. 2007. Fungal Families of the World. CAB International, Cambridge (ISBN: 978-0851998275); David AS, et al. 2016. Microbial Ecology 71:912-926 ((https://doi.org/10.1007/s00248-015-0712-6)); Lawrey JD, Diederich P. 2016. http://www.lichenicolous.net (accessed 24 May 2017) ((http://www.lichenicolous.net))
ASV_426	0	0	0	0	0	0	6	0	0	0	0	0	d__Fungi; p__Ascomycota; c__Sordariomycetes; o__Xylariales; f__Apiosporaceae; g__Arthrinium; s__Arthrinium_phaeospermum	Apiosporaceae	1CB1CCB5-36B9-11D5-9548-00D0592D548C	81935	9	Saprotroph	Plant Saprotroph	Probable	NULL	NULL	Saprobic on dead plant parts, especially of palms, grasses etc., also isolated from soil (Cannon & Kirk 2007)	Cannon PF, Kirk PM. 2007. Fungal Families of the World. CAB International, Cambridge (ISBN: 978-0851998275)
ASV_1105	0	0	0	0	0	0	3	3	0	0	0	0	d__Fungi; p__Ascomycota; c__Sordariomycetes; o__Hypocreales; f__Hypocreaceae; g__Trichoderma; s__Trichoderma_longibrachiatum	Hypocreales	1CB18E60-36B9-11D5-9548-00D0592D548C	90477	7	Saprotroph	Undefined Saprotroph	Possible	Microfungus	NULL	NULL	Sterkenburg E, et al. 2015. New Phytologist 207:1145-1158 ((https://doi.org/10.1111/nph.13426))
ASV_460	0	0	0	0	0	0	6	0	0	0	0	0	d__Fungi; p__Ascomycota; c__Eurotiomycetes; o__Eurotiales; f__Aspergillaceae; g__Penicillium; s__Penicillium_dierckxii	Eurotiales	1CB1CE25-36B9-11D5-9548-00D0592D548C	90472	7	Saprotroph	Undefined Saprotroph	Possible	Microfungus	NULL	NULL	Sterkenburg E, et al. 2015. New Phytologist 207:1145-1158 ((https://doi.org/10.1111/nph.13426))
ASV_344	0	0	0	0	0	0	6	0	0	0	0	0	d__Fungi; p__Ascomycota; c__Dothideomycetes; o__Pleosporales; f__Cucurbitariaceae; g__Pyrenochaetopsis; s__unidentified	Cucurbitariaceae	E7FBF69C-E136-452E-91BC-894D30ABD816	816502	9	Pathotroph-Saprotroph	Plant Pathogen-Wood Saprotroph	Probable	Microfungus	NULL	Necrotrophic or saprobic on woody plants (Cannon & Kirk 2007)	Cannon PF, Kirk PM. 2007. Fungal Families of the World. CAB International, Cambridge (ISBN: 978-0851998275); Tedersoo L, et al. 2014. Science 346:e1256688 ((https://doi.org/10.1126/science.1256688))
ASV_1704	27	0	11	0	0	0	2	0	4	0	0	0	d__Fungi; p__unclassified_Fungi; c__unclassified_Fungi; o__unclassified_Fungi; f__unclassified_Fungi; g__unclassified_Fungi; s__unclassified_Fungi	NA	NA	NA	NA	NA	NA	NA	NA	NA	NA	NA
ASV_1468	0	0	0	0	0	0	6	0	0	0	0	0	d__Fungi; p__unclassified_Fungi; c__unclassified_Fungi; o__unclassified_Fungi; f__unclassified_Fungi; g__unclassified_Fungi; s__unclassified_Fungi	NA	NA	NA	NA	NA	NA	NA	NA	NA	NA	NA
ASV_847	0	0	0	0	0	0	6	0	0	0	0	0	d__Fungi; p__Ascomycota; c__Dothideomycetes; o__Pleosporales; f__Phaeosphaeriaceae; g__Paraphoma; s__unclassified_Paraphoma	Phaeosphaeriaceae	1CB1CD8E-36B9-11D5-9548-00D0592D548C	81637	9	Pathotroph-Saprotroph	Fungal Parasite-Plant Pathogen-Plant Saprotroph	Probable	Microfungus	NULL	Necrotrophic or saprobic on a wide range of plants, especially monocotyledons; a few species parasitic on other fungi (Cannon & Kirk 2007)	Cannon PF, Kirk PM. 2007. Fungal Families of the World. CAB International, Cambridge (ISBN: 978-0851998275)
ASV_1443	0	0	0	0	0	0	0	6	0	0	0	0	d__Fungi; p__Ascomycota; c__Dothideomycetes; o__Pleosporales; f__Pleosporaceae; g__Curvularia; s__Curvularia_hawaiiensis	Pleosporaceae	1CB1CDA2-36B9-11D5-9548-00D0592D548C	81188	9	Pathotroph-Saprotroph	Endophyte-Lichen Parasite-Plant Pathogen-Undefined Saprotroph	Probable	Microfungus	NULL	Necrotrophic pathogens and saprobes, especially associated with grasses. Many species are seed-borne (Cannon & Kirk 2007)	Cannon PF, Kirk PM. 2007. Fungal Families of the World. CAB International, Cambridge (ISBN: 978-0851998275); David AS, et al. 2016. Microbial Ecology 71:912-926 ((https://doi.org/10.1007/s00248-015-0712-6)); Lawrey JD, Diederich P. 2016. http://www.lichenicolous.net (accessed 24 May 2017) ((http://www.lichenicolous.net))
ASV_927	0	0	0	0	0	0	0	6	0	0	0	0	d__Fungi; p__Ascomycota; c__Sordariomycetes; o__unclassified_Sordariomycetes; f__unclassified_Sordariomycetes; g__unclassified_Sordariomycetes; s__unclassified_Sordariomycetes	NA	NA	NA	NA	NA	NA	NA	NA	NA	NA	NA
ASV_1078	0	0	0	0	0	0	0	6	0	0	0	0	d__Fungi; p__Ascomycota; c__Sordariomycetes; o__Hypocreales; f__Hypocreales_fam_Incertae_sedis; g__Acremonium; s__unidentified	Hypocreales	1CB18E60-36B9-11D5-9548-00D0592D548C	90477	7	Saprotroph	Undefined Saprotroph	Possible	Microfungus	NULL	NULL	Sterkenburg E, et al. 2015. New Phytologist 207:1145-1158 ((https://doi.org/10.1111/nph.13426))
ASV_1907	0	0	0	0	0	0	0	6	0	0	0	0	d__Fungi; p__Basidiomycota; c__Agaricomycetes; o__Trechisporales; f__Hydnodontaceae; g__Trechispora; s__unidentified	Trechispora	1CB1CC1A-36B9-11D5-9548-00D0592D548C	18664	13	Saprotroph	|Wood Saprotroph|	Highly Probable	Corticioid	White Rot	As white_rot (P玫lme et al. 2020); Decay wood (P玫lme et al. 2020)	Gilbertson RL, Ryvarden L. 1987-1987. North American Polypores. Fungiflora, Oslo (ISBN: 978-0945345060); Rinaldi AC, et al. 2008. Fungal Diversity 33:1-45 ((http://www.fungaldiversity.org/fdp/sfdp/33-1.pdf)) (as Uncertain); Tedersoo L, et al. 2010. Mycorrhiza 20:217-263 ((https://doi.org/10.1007/s00572-009-0274-x)) (as not ECM).; P玫lme S, et al. 2020. Fungal Diversity 105:1-16 ((https://doi.org/1…
ASV_1110	0	0	0	0	0	0	0	6	0	0	0	0	d__Fungi; p__Basidiomycota; c__Agaricomycetes; o__Russulales; f__Peniophoraceae; g__Subulicystidium; s__unclassified_Subulicystidium	Peniophoraceae	1CB1CD8B-36B9-11D5-9548-00D0592D548C	81123	9	Pathotroph-Saprotroph	Plant Pathogen-Wood Saprotroph	Probable	Corticioid	White Rot	Most species are saprobic, causing rots of standing and fallen wood. Many species are adapted to xeric conditions, being able to grow on rapidly drying dead attached branches (Cannon & Kirk 2007)	Cannon PF, Kirk PM. 2007. Fungal Families of the World. CAB International, Cambridge (ISBN: 978-0851998275)
ASV_75	0	0	0	0	0	0	0	6	0	0	0	0	d__Fungi; p__Ascomycota; c__Eurotiomycetes; o__Eurotiales; f__Aspergillaceae; g__Aspergillus; s__Aspergillus_penicillioides	Eurotiales	1CB1CE25-36B9-11D5-9548-00D0592D548C	90472	7	Saprotroph	Undefined Saprotroph	Possible	Microfungus	NULL	NULL	Sterkenburg E, et al. 2015. New Phytologist 207:1145-1158 ((https://doi.org/10.1111/nph.13426))
ASV_753	0	0	0	0	0	0	0	6	0	0	0	0	d__Fungi; p__Basidiomycota; c__Tremellomycetes; o__Tremellales; f__Bulleribasidiaceae; g__Vishniacozyma; s__Vishniacozyma_dimennae	Tremellales	1CB1CE64-36B9-11D5-9548-00D0592D548C	90451	7	Pathotroph-Saprotroph-Symbiotroph	Fungal Parasite-Undefined Saprotroph	Possible	Tremelloid-Yeast	NULL	The order contains both teleomorphic and anamorphic species, most of the latter being yeasts	Sterkenburg E, et al. 2015. New Phytologist 207:1145-1158 ((https://doi.org/10.1111/nph.13426))
ASV_24	0	0	0	0	0	0	0	0	2	0	0	0	d__Fungi; p__Basidiomycota; c__Agaricomycetes; o__unclassified_Agaricomycetes; f__unclassified_Agaricomycetes; g__unclassified_Agaricomycetes; s__unclassified_Agaricomycetes	NA	NA	NA	NA	NA	NA	NA	NA	NA	NA	NA
ASV_568	0	0	0	0	0	0	0	0	6	0	0	0	d__Fungi; p__Ascomycota; c__Eurotiomycetes; o__Eurotiales; f__unclassified_Eurotiales; g__unclassified_Eurotiales; s__unclassified_Eurotiales	Eurotiales	1CB1CE25-36B9-11D5-9548-00D0592D548C	90472	7	Saprotroph	Undefined Saprotroph	Possible	Microfungus	NULL	NULL	Sterkenburg E, et al. 2015. New Phytologist 207:1145-1158 ((https://doi.org/10.1111/nph.13426))
ASV_1531	0	0	0	0	0	0	0	0	6	0	0	0	d__Fungi; p__Ascomycota; c__Dothideomycetes; o__Pleosporales; f__Torulaceae; g__Torula; s__unidentified	Torula	1CB1A797-36B9-11D5-9548-00D0592D548C	10248	13	Pathotroph-Saprotroph-Symbiotroph	|Endophyte|-Plant Pathogen-Wood Saprotroph	Probable	Microfungus	Soft Rot	Caryophyllacae (Costa et al. 2012); As foliar_endophyte (P玫lme et al. 2020); Decay wood, leaf, fruit, seed (P玫lme et al. 2020); Endophyte Host	Duncan CG, Eslyn WE. 1966. Mycologia 58:642-645 ((https://doi.org/10.2307/3757045)); Costa IPMW, et al. 2012. Mycotaxon 119:e26 ((http://mycotaxon.com/resources/checklists/costa_v119_checklist.pdf)); P玫lme S, et al. 2020. Fungal Diversity 105:1-16 ((https://doi.org/10.1007/s13225-020-00466-2))
ASV_128	0	0	0	0	0	0	0	0	6	0	0	0	d__Fungi; p__unidentified; c__unidentified; o__unidentified; f__unidentified; g__unidentified; s__unidentified	NA	NA	NA	NA	NA	NA	NA	NA	NA	NA	NA
ASV_862	0	0	0	0	0	0	0	0	0	0	0	3	d__Fungi; p__Ascomycota; c__Sordariomycetes; o__Microascales; f__Microascaceae; g__Pseudallescheria; s__Pseudallescheria_angusta	Microascaceae	1CB1CD6A-36B9-11D5-9548-00D0592D548C	81001	9	Pathotroph-Saprotroph-Symbiotroph	Animal Pathogen-Endophyte-Plant Pathogen-Undefined Saprotroph	Possible	Microfungus	NULL	Saprobic in soil or rotting vegetation, some species heat-tolerant and associatated with silage and compost, a few associated with humans and animals (Cannon & Kirk 2007)	Cannon PF, Kirk PM. 2007. Fungal Families of the World. CAB International, Cambridge (ISBN: 978-0851998275)
ASV_1862	0	0	0	0	0	0	0	0	0	4	0	0	d__Fungi; p__Ascomycota; c__Eurotiomycetes; o__Eurotiales; f__Aspergillaceae; g__Phialosimplex; s__Phialosimplex_chlamydosporus	Eurotiales	1CB1CE25-36B9-11D5-9548-00D0592D548C	90472	7	Saprotroph	Undefined Saprotroph	Possible	Microfungus	NULL	NULL	Sterkenburg E, et al. 2015. New Phytologist 207:1145-1158 ((https://doi.org/10.1111/nph.13426))
ASV_1989	0	0	0	0	0	0	0	0	0	0	0	0	d__Fungi; p__Ascomycota; c__Pezizomycetes; o__Pezizales; f__Pyronemataceae; g__Geopora; s__Geopora_cervina	Pyronemataceae	1CB1CDB4-36B9-11D5-9548-00D0592D548C	81322	9	Saprotroph-Symbiotroph	Dung Saprotroph-Ectomycorrhizal-Soil Saprotroph-Wood Saprotroph	Possible	Gasteroid-Pezizoid	NULL	Saprobic on soil, dung or rotten wood or mycorrhizal, some species hypogeous, others associated with fire sites (Cannon & Kirk 2007)	Cannon PF, Kirk PM. 2007. Fungal Families of the World. CAB International, Cambridge (ISBN: 978-0851998275)
ASV_218	0	0	0	0	0	0	0	0	0	0	0	0	d__Fungi; p__Ascomycota; c__Eurotiomycetes; o__Eurotiales; f__Aspergillaceae; g__Aspergillus; s__Aspergillus_terreus	Eurotiales	1CB1CE25-36B9-11D5-9548-00D0592D548C	90472	7	Saprotroph	Undefined Saprotroph	Possible	Microfungus	NULL	NULL	Sterkenburg E, et al. 2015. New Phytologist 207:1145-1158 ((https://doi.org/10.1111/nph.13426))
ASV_671	0	0	0	0	0	0	0	0	0	6	0	0	d__Fungi; p__Ascomycota; c__Sordariomycetes; o__Sordariales; f__Chaetomiaceae; g__Zopfiella; s__Zopfiella_erostrata	Chaetomiaceae	1CB1CCE0-36B9-11D5-9548-00D0592D548C	80582	9	Pathotroph-Saprotroph-Symbiotroph	Animal Pathogen-Dung Saprotroph-Endophyte-Epiphyte-Plant Saprotroph-Wood Saprotroph	Possible	Microfungus	Soft Rot	Saprobic, acting as key decay organisms of plant materials and plant-derived commodities (Cannon & Kirk 2007); Epiphyte detection method-culture (Massimo et al. 2015); Endophyte detection method-culture (Busby et al. 2016, David et al. 2016); Likely opportunistic human pathogen (Irinyi et al. 2015)	Seehann G, et al. 1975. List of Fungi in Soft-Rot Tissue Tests. Institute fur Holzbiologie und Holzschutz, Bundesforschungsanstalt fur Forst - und Holzwirtshaft, Hamburg - Lohbrugge, Germany; Cannon PF, Kirk PM. 2007. Fungal Families of the World. CAB International, Cambridge ((https://isbnsearch.org/isbn/9780851998275)); Bills GF, et al. 2013. Current Opinion in Microbiology 16:549-565 ((https:/…
ASV_414	0	0	0	0	0	0	0	0	0	6	0	0	d__Fungi; p__Basidiomycota; c__Microbotryomycetes; o__Leucosporidiales; f__Leucosporidiaceae; g__Leucosporidium; s__Leucosporidium_scottii	Leucosporidiaceae	D929E2EB-CFEB-42E2-B127-1670E240CB94	80001	9	Saprotroph	Soil Saprotroph-Undefined Saprotroph	Probable	Yeast	NULL	A yeast from fruit (Barnett & Buhagiar 1971; Syn. Candida-Leucosporidium-Rhodotorula-Torulopsis-Vanrijia spp.);Isolated from permafrost soil (Golubev 1998; Syn. Leucosporidium/Rhodotorula spp.); isolated from a wide range of substrata (Cannon & Kirk 2007)	Barnett JA, Buhagiar RWM. 1971. Journal of General Microbiology 67:233-238 ((https://doi.org/10.1099/00221287-67-2-233)); Golubev WI. 1998. Mikologiya i Fitopatologiya 32:8-13 ((https://www.binran.ru/files/journals/MiF/MiF_1998_32_3.pdf)); Cannon PF, Kirk PM. 2007. Fungal Families of the World. CAB International, Cambridge (ISBN: 978-0851998275)
ASV_876	0	0	0	0	0	0	0	0	0	0	6	0	d__Fungi; p__Ascomycota; c__unclassified_Ascomycota; o__unclassified_Ascomycota; f__unclassified_Ascomycota; g__unclassified_Ascomycota; s__unclassified_Ascomycota	NA	NA	NA	NA	NA	NA	NA	NA	NA	NA	NA
ASV_448	0	0	0	0	0	0	0	0	0	0	4	2	d__Fungi; p__Ascomycota; c__Eurotiomycetes; o__Eurotiales; f__Aspergillaceae; g__Aspergillus; s__Aspergillus_subramanianii	Eurotiales	1CB1CE25-36B9-11D5-9548-00D0592D548C	90472	7	Saprotroph	Undefined Saprotroph	Possible	Microfungus	NULL	NULL	Sterkenburg E, et al. 2015. New Phytologist 207:1145-1158 ((https://doi.org/10.1111/nph.13426))
ASV_1886	0	0	0	0	0	0	0	0	0	0	0	6	d__Fungi; p__unclassified_Fungi; c__unclassified_Fungi; o__unclassified_Fungi; f__unclassified_Fungi; g__unclassified_Fungi; s__unclassified_Fungi	NA	NA	NA	NA	NA	NA	NA	NA	NA	NA	NA
ASV_1604	0	0	0	477	0	0	0	0	0	0	0	6	d__Fungi; p__unclassified_Fungi; c__unclassified_Fungi; o__unclassified_Fungi; f__unclassified_Fungi; g__unclassified_Fungi; s__unclassified_Fungi	NA	NA	NA	NA	NA	NA	NA	NA	NA	NA	NA
ASV_395	0	0	0	0	0	0	0	0	0	0	0	6	d__Fungi; p__Basidiomycota; c__Agaricomycetes; o__unclassified_Agaricomycetes; f__unclassified_Agaricomycetes; g__unclassified_Agaricomycetes; s__unclassified_Agaricomycetes	NA	NA	NA	NA	NA	NA	NA	NA	NA	NA	NA
ASV_1674	0	0	0	0	0	0	0	0	0	0	0	6	d__Fungi; p__Ascomycota; c__Dothideomycetes; o__Pleosporales; f__Periconiaceae; g__Periconia; s__Periconia_byssoides	Periconia byssoides	1CB19800-36B9-11D5-9548-00D0592D548C	144538	20	Pathotroph	Plant Pathogen	Probable	Microfungus	NULL	NULL	The American Phytopathological Society Common Names of Plant Diseases ((http://www.apsnet.org/publications/commonnames/Pages/default.aspx))
ASV_910	0	0	0	0	0	0	0	0	0	0	0	6	d__Fungi; p__Ascomycota; c__unclassified_Ascomycota; o__unclassified_Ascomycota; f__unclassified_Ascomycota; g__unclassified_Ascomycota; s__unclassified_Ascomycota	NA	NA	NA	NA	NA	NA	NA	NA	NA	NA	NA
ASV_1403	0	0	0	0	0	0	0	0	0	0	0	6	d__Fungi; p__Ascomycota; c__Eurotiomycetes; o__Eurotiales; f__Aspergillaceae; g__Aspergillus; s__Aspergillus_egyptiacus	Eurotiales	1CB1CE25-36B9-11D5-9548-00D0592D548C	90472	7	Saprotroph	Undefined Saprotroph	Possible	Microfungus	NULL	NULL	Sterkenburg E, et al. 2015. New Phytologist 207:1145-1158 ((https://doi.org/10.1111/nph.13426))
ASV_794	0	0	0	0	0	0	0	0	0	0	0	6	d__Fungi; p__unclassified_Fungi; c__unclassified_Fungi; o__unclassified_Fungi; f__unclassified_Fungi; g__unclassified_Fungi; s__unclassified_Fungi	NA	NA	NA	NA	NA	NA	NA	NA	NA	NA	NA
ASV_1522	0	0	0	0	0	0	0	0	0	0	0	6	d__Fungi; p__unclassified_Fungi; c__unclassified_Fungi; o__unclassified_Fungi; f__unclassified_Fungi; g__unclassified_Fungi; s__unclassified_Fungi	NA	NA	NA	NA	NA	NA	NA	NA	NA	NA	NA
ASV_1779	0	0	0	0	0	0	0	0	0	0	0	6	d__Fungi; p__Basidiomycota; c__unclassified_Basidiomycota; o__unclassified_Basidiomycota; f__unclassified_Basidiomycota; g__unclassified_Basidiomycota; s__unclassified_Basidiomycota	NA	NA	NA	NA	NA	NA	NA	NA	NA	NA	NA
ASV_1687	0	0	0	0	0	0	0	0	0	0	0	0	d__Fungi; p__unidentified; c__unidentified; o__unidentified; f__unidentified; g__unidentified; s__unidentified	NA	NA	NA	NA	NA	NA	NA	NA	NA	NA	NA
ASV_1849	0	0	0	0	0	0	0	0	0	0	0	0	d__Fungi; p__unclassified_Fungi; c__unclassified_Fungi; o__unclassified_Fungi; f__unclassified_Fungi; g__unclassified_Fungi; s__unclassified_Fungi	NA	NA	NA	NA	NA	NA	NA	NA	NA	NA	NA
ASV_655	0	0	0	0	0	0	4	0	0	0	0	0	d__Fungi; p__unidentified; c__unidentified; o__unidentified; f__unidentified; g__unidentified; s__unidentified	NA	NA	NA	NA	NA	NA	NA	NA	NA	NA	NA
ASV_1562	0	0	0	0	0	0	5	0	0	0	0	0	d__Fungi; p__Ascomycota; c__Sordariomycetes; o__unclassified_Sordariomycetes; f__unclassified_Sordariomycetes; g__unclassified_Sordariomycetes; s__unclassified_Sordariomycetes	NA	NA	NA	NA	NA	NA	NA	NA	NA	NA	NA
ASV_1437	0	0	0	0	0	0	2	0	0	0	0	3	d__Fungi; p__unclassified_Fungi; c__unclassified_Fungi; o__unclassified_Fungi; f__unclassified_Fungi; g__unclassified_Fungi; s__unclassified_Fungi	NA	NA	NA	NA	NA	NA	NA	NA	NA	NA	NA
ASV_1801	0	0	0	0	0	0	5	0	0	0	0	0	d__Fungi; p__unidentified; c__unidentified; o__unidentified; f__unidentified; g__unidentified; s__unidentified	NA	NA	NA	NA	NA	NA	NA	NA	NA	NA	NA
ASV_1761	0	0	0	0	0	0	5	0	0	0	0	0	d__Fungi; p__Rozellomycota; c__unidentified; o__unidentified; f__unidentified; g__unidentified; s__unidentified	NA	NA	NA	NA	NA	NA	NA	NA	NA	NA	NA
ASV_704	0	0	0	0	0	0	5	0	0	0	0	0	d__Fungi; p__unidentified; c__unidentified; o__unidentified; f__unidentified; g__unidentified; s__unidentified	NA	NA	NA	NA	NA	NA	NA	NA	NA	NA	NA
ASV_887	0	0	0	0	0	0	5	0	0	0	0	0	d__Fungi; p__Ascomycota; c__Eurotiomycetes; o__Eurotiales; f__Aspergillaceae; g__Aspergillus; s__Aspergillus_sojae	Eurotiales	1CB1CE25-36B9-11D5-9548-00D0592D548C	90472	7	Saprotroph	Undefined Saprotroph	Possible	Microfungus	NULL	NULL	Sterkenburg E, et al. 2015. New Phytologist 207:1145-1158 ((https://doi.org/10.1111/nph.13426))
ASV_1677	0	0	0	0	0	0	5	0	0	0	0	0	d__Fungi; p__Ascomycota; c__Leotiomycetes; o__Helotiales; f__Helotiaceae; g__Tetracladium; s__unclassified_Tetracladium	Helotiaceae	1CB18C9C-36B9-11D5-9548-00D0592D548C	80845	9	Saprotroph-Symbiotroph	Ectomycorrhizal-Fungal Parasite-Plant Pathogen-Wood Saprotroph	Probable	Microfungus	NULL	Usually saprobic on herbaceous or woody tissues, some species fungicolous. A few species are known to form mycorrhizae (Cannon & Kirk 2007)	Cannon PF, Kirk PM. 2007. Fungal Families of the World. CAB International, Cambridge (ISBN: 978-0851998275)
ASV_252	0	0	0	0	0	0	5	0	0	0	0	0	d__Fungi; p__Basidiomycota; c__Tremellomycetes; o__Tremellales; f__Bulleribasidiaceae; g__Hannaella; s__Hannaella_oryzae	Tremellales	1CB1CE64-36B9-11D5-9548-00D0592D548C	90451	7	Pathotroph-Saprotroph-Symbiotroph	Fungal Parasite-Undefined Saprotroph	Possible	Tremelloid-Yeast	NULL	The order contains both teleomorphic and anamorphic species, most of the latter being yeasts	Sterkenburg E, et al. 2015. New Phytologist 207:1145-1158 ((https://doi.org/10.1111/nph.13426))
ASV_379	0	0	0	0	0	0	0	5	0	0	0	0	d__Fungi; p__Ascomycota; c__Sordariomycetes; o__Hypocreales; f__Ophiocordycipitaceae; g__Hirsutella; s__Hirsutella_vermicola	Ophiocordycipitaceae	118FAE1B-EB93-4474-A604-F47BB984C8D1	504190	9	Pathotroph-Symbiotroph	Endophyte-Insect Pathogen	Probable	Microfungus	NULL	A family of parasitic fungi (Sung et al. 2007)	Sung GH, et al. 2007. Studies in Mycology 57:5-59 ((https://doi.org/10.3114/sim.2007.57.01)); Costa IPMW, et al. 2012. Mycotaxon 119:e26 ((http://mycotaxon.com/resources/checklists/costa_v119_checklist.pdf))
ASV_1329	0	0	0	0	0	0	0	2	3	0	0	0	d__Fungi; p__unclassified_Fungi; c__unclassified_Fungi; o__unclassified_Fungi; f__unclassified_Fungi; g__unclassified_Fungi; s__unclassified_Fungi	NA	NA	NA	NA	NA	NA	NA	NA	NA	NA	NA
ASV_361	0	0	0	0	0	0	0	3	2	0	0	0	d__Fungi; p__unclassified_Fungi; c__unclassified_Fungi; o__unclassified_Fungi; f__unclassified_Fungi; g__unclassified_Fungi; s__unclassified_Fungi	NA	NA	NA	NA	NA	NA	NA	NA	NA	NA	NA
ASV_1349	0	0	0	0	0	0	0	5	0	0	0	0	d__Fungi; p__Ascomycota; c__Dothideomycetes; o__Pleosporales; f__unclassified_Pleosporales; g__unclassified_Pleosporales; s__unclassified_Pleosporales	NA	NA	NA	NA	NA	NA	NA	NA	NA	NA	NA
ASV_541	378	495	143	0	6	0	0	5	0	0	0	0	d__Fungi; p__Basidiomycota; c__Tremellomycetes; o__Trichosporonales; f__Trichosporonaceae; g__unclassified_Trichosporonaceae; s__unclassified_Trichosporonaceae	NA	NA	NA	NA	NA	NA	NA	NA	NA	NA	NA
ASV_232	0	0	0	0	0	0	0	0	5	0	0	0	d__Fungi; p__unidentified; c__unidentified; o__unidentified; f__unidentified; g__unidentified; s__unidentified	NA	NA	NA	NA	NA	NA	NA	NA	NA	NA	NA
ASV_749	0	0	0	0	0	0	0	0	5	0	0	0	d__Fungi; p__unidentified; c__unidentified; o__unidentified; f__unidentified; g__unidentified; s__unidentified	NA	NA	NA	NA	NA	NA	NA	NA	NA	NA	NA
ASV_1818	0	0	0	0	0	0	0	0	5	0	0	0	d__Fungi; p__unclassified_Fungi; c__unclassified_Fungi; o__unclassified_Fungi; f__unclassified_Fungi; g__unclassified_Fungi; s__unclassified_Fungi	NA	NA	NA	NA	NA	NA	NA	NA	NA	NA	NA
ASV_569	0	0	0	0	0	0	0	0	5	0	0	0	d__Fungi; p__Ascomycota; c__Dothideomycetes; o__Pleosporales; f__Coniothyriaceae; g__Coniothyrium; s__unidentified	Coniothyrium	1CB18491-36B9-11D5-9548-00D0592D548C	7765	13	Pathotroph-Saprotroph	Fungal Parasite-|Plant Pathogen|-Plant Saprotroph-Wood Saprotroph	Highly Probable	Microfungus	Soft Rot	As litter_saprotroph (P玫lme et al. 2020); As mycoparasite (P玫lme et al. 2020); Decay leaf, fruit, seed, wood (P玫lme et al. 2020)	Duncan CG, Eslyn WE. 1966. Mycologia 58:642-664 ((https://doi.org/10.2307/3757045)); Nilsson T. 1973. Studia Forestalia Suecica 104:1-40 ((https://res.slu.se/id/publ/125502)); Seehann G, et al. 1975. List of Fungi in Soft-Rot Tissue Tests. Institute fur Holzbiologie und Holzschutz, Bundesforschungsanstalt fur Forst - und Holzwirtshaft, Hamburg - Lohbrugge, Germany ((https://www.irg-wp.com/irgdocs…
ASV_954	0	0	0	0	0	0	0	0	5	0	0	0	d__Fungi; p__unclassified_Fungi; c__unclassified_Fungi; o__unclassified_Fungi; f__unclassified_Fungi; g__unclassified_Fungi; s__unclassified_Fungi	NA	NA	NA	NA	NA	NA	NA	NA	NA	NA	NA
ASV_2012	0	0	0	0	0	0	0	0	2	0	0	0	d__Fungi; p__unclassified_Fungi; c__unclassified_Fungi; o__unclassified_Fungi; f__unclassified_Fungi; g__unclassified_Fungi; s__unclassified_Fungi	NA	NA	NA	NA	NA	NA	NA	NA	NA	NA	NA
ASV_209	0	0	0	0	0	0	0	0	5	0	0	0	d__Fungi; p__Basidiomycota; c__Agaricomycetes; o__Atheliales; f__unclassified_Atheliales; g__unclassified_Atheliales; s__unclassified_Atheliales	NA	NA	NA	NA	NA	NA	NA	NA	NA	NA	NA
ASV_439	0	0	0	0	0	0	0	0	0	2	0	0	d__Fungi; p__unidentified; c__unidentified; o__unidentified; f__unidentified; g__unidentified; s__unidentified	NA	NA	NA	NA	NA	NA	NA	NA	NA	NA	NA
ASV_184	0	0	0	0	0	0	0	0	0	0	0	0	d__Fungi; p__unidentified; c__unidentified; o__unidentified; f__unidentified; g__unidentified; s__unidentified	NA	NA	NA	NA	NA	NA	NA	NA	NA	NA	NA
ASV_1903	0	0	0	0	0	0	0	0	0	0	0	0	d__Fungi; p__Ascomycota; c__Eurotiomycetes; o__Eurotiales; f__Aspergillaceae; g__Aspergillus; s__Aspergillus_penicillioides	Eurotiales	1CB1CE25-36B9-11D5-9548-00D0592D548C	90472	7	Saprotroph	Undefined Saprotroph	Possible	Microfungus	NULL	NULL	Sterkenburg E, et al. 2015. New Phytologist 207:1145-1158 ((https://doi.org/10.1111/nph.13426))
ASV_925	0	0	0	0	0	0	0	0	0	0	0	0	d__Fungi; p__Ascomycota; c__Dothideomycetes; o__Pleosporales; f__Pleosporales_fam_Incertae_sedis; g__Dokmaia; s__unidentified	Dokmaia	BE06F288-0B7C-4A43-8E23-F02DAB317785	28694	13	Saprotroph-Symbiotroph	|Endophyte|-Plant Saprotroph	Probable	Microfungus	NULL	As foliar_endophyte (P玫lme et al. 2020); As litter_saprotroph (P玫lme et al. 2020); Decay leaf, fruit, seed (P玫lme et al. 2020)	P玫lme S, et al. 2020. Fungal Diversity 105:1-16 ((https://doi.org/10.1007/s13225-020-00466-2))
ASV_225	0	0	0	0	0	0	0	0	0	0	0	0	d__Fungi; p__unidentified; c__unidentified; o__unidentified; f__unidentified; g__unidentified; s__unidentified	NA	NA	NA	NA	NA	NA	NA	NA	NA	NA	NA
ASV_1258	0	0	0	0	0	0	0	0	0	5	0	0	d__Fungi; p__Ascomycota; c__Sordariomycetes; o__Sordariales; f__unclassified_Sordariales; g__unclassified_Sordariales; s__unclassified_Sordariales	NA	NA	NA	NA	NA	NA	NA	NA	NA	NA	NA
ASV_980	0	0	150	0	0	0	0	0	0	5	0	0	d__Fungi; p__Ascomycota; c__Sordariomycetes; o__unclassified_Sordariomycetes; f__unclassified_Sordariomycetes; g__unclassified_Sordariomycetes; s__unclassified_Sordariomycetes	NA	NA	NA	NA	NA	NA	NA	NA	NA	NA	NA
ASV_1957	0	0	0	0	0	0	0	0	0	5	0	0	d__Fungi; p__Mucoromycota; c__Mucoromycetes; o__Mucorales; f__Mucoraceae; g__Mucor; s__Mucor_racemosus	Mucorales	E9EACC48-A88C-44D4-86AF-465FE43B31FA	816394	7	Saprotroph	Undefined Saprotroph	Possible	Microfungus	NULL	NULL	Sterkenburg E, et al. 2015. New Phytologist 207:1145-1158 ((https://doi.org/10.1111/nph.13426))
ASV_1785	0	0	0	0	0	0	0	0	0	5	0	0	d__Fungi; p__unclassified_Fungi; c__unclassified_Fungi; o__unclassified_Fungi; f__unclassified_Fungi; g__unclassified_Fungi; s__unclassified_Fungi	NA	NA	NA	NA	NA	NA	NA	NA	NA	NA	NA
ASV_204	0	0	0	0	0	0	0	0	0	5	0	0	d__Fungi; p__unclassified_Fungi; c__unclassified_Fungi; o__unclassified_Fungi; f__unclassified_Fungi; g__unclassified_Fungi; s__unclassified_Fungi	NA	NA	NA	NA	NA	NA	NA	NA	NA	NA	NA
ASV_1555	0	0	0	0	332	561	0	0	0	0	5	0	d__Fungi; p__Ascomycota; c__Sordariomycetes; o__Sordariales; f__Chaetomiaceae; g__unclassified_Chaetomiaceae; s__unclassified_Chaetomiaceae	Chaetomiaceae	1CB1CCE0-36B9-11D5-9548-00D0592D548C	80582	9	Pathotroph-Saprotroph-Symbiotroph	Animal Pathogen-Dung Saprotroph-Endophyte-Epiphyte-Plant Saprotroph-Wood Saprotroph	Possible	Microfungus	Soft Rot	Saprobic, acting as key decay organisms of plant materials and plant-derived commodities (Cannon & Kirk 2007); Epiphyte detection method-culture (Massimo et al. 2015); Endophyte detection method-culture (Busby et al. 2016, David et al. 2016); Likely opportunistic human pathogen (Irinyi et al. 2015)	Seehann G, et al. 1975. List of Fungi in Soft-Rot Tissue Tests. Institute fur Holzbiologie und Holzschutz, Bundesforschungsanstalt fur Forst - und Holzwirtshaft, Hamburg - Lohbrugge, Germany; Cannon PF, Kirk PM. 2007. Fungal Families of the World. CAB International, Cambridge ((https://isbnsearch.org/isbn/9780851998275)); Bills GF, et al. 2013. Current Opinion in Microbiology 16:549-565 ((https:/…
ASV_403	0	0	0	0	0	0	0	0	0	0	5	0	d__Fungi; p__Ascomycota; c__Leotiomycetes; o__Erysiphales; f__Erysiphaceae; g__Podosphaera; s__Podosphaera_astericola	Erysiphaceae	1CB1CD1B-36B9-11D5-9548-00D0592D548C	80754	9	Pathotroph	Plant Pathogen	Probable	Microfungus	NULL	Biotrophic, with affected plant tissues damaged but usually not killing outright (Cannon & Kirk 2007)	Cannon PF, Kirk PM. 2007. Fungal Families of the World. CAB International, Cambridge (ISBN: 978-0851998275)
ASV_444	0	0	0	0	0	0	0	0	0	0	5	0	d__Fungi; p__unclassified_Fungi; c__unclassified_Fungi; o__unclassified_Fungi; f__unclassified_Fungi; g__unclassified_Fungi; s__unclassified_Fungi	NA	NA	NA	NA	NA	NA	NA	NA	NA	NA	NA
ASV_1216	0	0	0	0	0	0	0	0	0	0	5	0	d__Fungi; p__Ascomycota; c__Pezizomycetes; o__Pezizales; f__Pezizaceae; g__Delastria; s__unidentified	Pezizaceae	1CB1CD8D-36B9-11D5-9548-00D0592D548C	81134	9	Saprotroph-Symbiotroph	Dung Saprotroph-Ectomycorrhizal-Litter Saprotroph-Undefined Saprotroph	Possible	Pezizoid	NULL	Saprobic or ectomycorrhizal, on or in soil, leafmould etc., some species associated with dung or fire sites (Cannon & Kirk 2007)	Cannon PF, Kirk PM. 2007. Fungal Families of the World. CAB International, Cambridge (ISBN: 978-0851998275)
ASV_1154	0	0	0	0	0	0	0	0	0	0	0	5	d__Fungi; p__unidentified; c__unidentified; o__unidentified; f__unidentified; g__unidentified; s__unidentified	NA	NA	NA	NA	NA	NA	NA	NA	NA	NA	NA
ASV_535	0	0	0	0	0	0	0	0	0	0	0	5	d__Fungi; p__unidentified; c__unidentified; o__unidentified; f__unidentified; g__unidentified; s__unidentified	NA	NA	NA	NA	NA	NA	NA	NA	NA	NA	NA
ASV_1212	0	0	0	0	0	0	0	0	0	0	0	5	d__Fungi; p__unclassified_Fungi; c__unclassified_Fungi; o__unclassified_Fungi; f__unclassified_Fungi; g__unclassified_Fungi; s__unclassified_Fungi	NA	NA	NA	NA	NA	NA	NA	NA	NA	NA	NA
ASV_1456	0	0	0	0	0	0	0	0	0	0	0	5	d__Fungi; p__Ascomycota; c__unclassified_Ascomycota; o__unclassified_Ascomycota; f__unclassified_Ascomycota; g__unclassified_Ascomycota; s__unclassified_Ascomycota	NA	NA	NA	NA	NA	NA	NA	NA	NA	NA	NA
ASV_682	0	0	0	0	0	0	0	0	0	0	0	5	d__Fungi; p__Ascomycota; c__Sordariomycetes; o__Sordariales; f__Chaetomiaceae; g__Ovatospora; s__Ovatospora_senegalensis	Chaetomiaceae	1CB1CCE0-36B9-11D5-9548-00D0592D548C	80582	9	Pathotroph-Saprotroph-Symbiotroph	Animal Pathogen-Dung Saprotroph-Endophyte-Epiphyte-Plant Saprotroph-Wood Saprotroph	Possible	Microfungus	Soft Rot	Saprobic, acting as key decay organisms of plant materials and plant-derived commodities (Cannon & Kirk 2007); Epiphyte detection method-culture (Massimo et al. 2015); Endophyte detection method-culture (Busby et al. 2016, David et al. 2016); Likely opportunistic human pathogen (Irinyi et al. 2015)	Seehann G, et al. 1975. List of Fungi in Soft-Rot Tissue Tests. Institute fur Holzbiologie und Holzschutz, Bundesforschungsanstalt fur Forst - und Holzwirtshaft, Hamburg - Lohbrugge, Germany; Cannon PF, Kirk PM. 2007. Fungal Families of the World. CAB International, Cambridge ((https://isbnsearch.org/isbn/9780851998275)); Bills GF, et al. 2013. Current Opinion in Microbiology 16:549-565 ((https:/…
ASV_277	0	0	0	0	0	0	0	0	0	0	0	5	d__Fungi; p__Ascomycota; c__Sordariomycetes; o__Microascales; f__Microascaceae; g__Lophotrichus; s__Lophotrichus_fimeti	Microascaceae	1CB1CD6A-36B9-11D5-9548-00D0592D548C	81001	9	Pathotroph-Saprotroph-Symbiotroph	Animal Pathogen-Endophyte-Plant Pathogen-Undefined Saprotroph	Possible	Microfungus	NULL	Saprobic in soil or rotting vegetation, some species heat-tolerant and associatated with silage and compost, a few associated with humans and animals (Cannon & Kirk 2007)	Cannon PF, Kirk PM. 2007. Fungal Families of the World. CAB International, Cambridge (ISBN: 978-0851998275)
ASV_530	0	0	0	0	0	0	0	0	0	0	0	5	d__Fungi; p__Ascomycota; c__Sordariomycetes; o__Myrmecridiales; f__Myrmecridiaceae; g__Myrmecridium; s__Myrmecridium_schulzeri	Myrmecridium schulzeri	A9FD7CE0-959D-49ED-AD09-3F8ACB4EEBDF	504560	20	Symbiotroph	Endophyte	Highly Probable	NULL	NULL	Endophyte detection method-culture (David et al. 2016)	David AS, et al. 2016. Microbial Ecology 71:912-926 ((https://doi.org/10.1007/s00248-015-0712-6))
ASV_78	0	0	0	0	0	0	0	0	0	0	0	5	d__Fungi; p__unclassified_Fungi; c__unclassified_Fungi; o__unclassified_Fungi; f__unclassified_Fungi; g__unclassified_Fungi; s__unclassified_Fungi	NA	NA	NA	NA	NA	NA	NA	NA	NA	NA	NA
ASV_586	0	0	0	0	0	0	0	0	0	0	0	5	d__Fungi; p__unidentified; c__unidentified; o__unidentified; f__unidentified; g__unidentified; s__unidentified	NA	NA	NA	NA	NA	NA	NA	NA	NA	NA	NA
ASV_398	0	0	0	0	0	0	0	0	0	0	0	0	d__Fungi; p__unclassified_Fungi; c__unclassified_Fungi; o__unclassified_Fungi; f__unclassified_Fungi; g__unclassified_Fungi; s__unclassified_Fungi	NA	NA	NA	NA	NA	NA	NA	NA	NA	NA	NA
ASV_1464	0	0	0	0	0	0	0	0	0	0	0	0	d__Fungi; p__unclassified_Fungi; c__unclassified_Fungi; o__unclassified_Fungi; f__unclassified_Fungi; g__unclassified_Fungi; s__unclassified_Fungi	NA	NA	NA	NA	NA	NA	NA	NA	NA	NA	NA
ASV_328	0	0	0	0	0	0	0	0	0	0	0	0	d__Fungi; p__Ascomycota; c__Sordariomycetes; o__Sordariales; f__unclassified_Sordariales; g__unclassified_Sordariales; s__unclassified_Sordariales	NA	NA	NA	NA	NA	NA	NA	NA	NA	NA	NA
ASV_240	0	0	0	0	0	0	0	0	0	0	0	0	d__Fungi; p__Ascomycota; c__Sordariomycetes; o__Hypocreales; f__unclassified_Hypocreales; g__unclassified_Hypocreales; s__unclassified_Hypocreales	Hypocreales	1CB18E60-36B9-11D5-9548-00D0592D548C	90477	7	Saprotroph	Undefined Saprotroph	Possible	Microfungus	NULL	NULL	Sterkenburg E, et al. 2015. New Phytologist 207:1145-1158 ((https://doi.org/10.1111/nph.13426))
ASV_1093	0	0	0	0	0	0	0	0	0	0	0	0	d__Fungi; p__Ascomycota; c__Sordariomycetes; o__Hypocreales; f__Hypocreaceae; g__Trichoderma; s__unclassified_Trichoderma	Hypocreales	1CB18E60-36B9-11D5-9548-00D0592D548C	90477	7	Saprotroph	Undefined Saprotroph	Possible	Microfungus	NULL	NULL	Sterkenburg E, et al. 2015. New Phytologist 207:1145-1158 ((https://doi.org/10.1111/nph.13426))
ASV_1248	0	0	0	0	0	0	0	0	0	0	0	0	d__Fungi; p__unidentified; c__unidentified; o__unidentified; f__unidentified; g__unidentified; s__unidentified	NA	NA	NA	NA	NA	NA	NA	NA	NA	NA	NA
ASV_1634	0	0	0	0	0	0	0	0	0	0	0	0	d__Fungi; p__unclassified_Fungi; c__unclassified_Fungi; o__unclassified_Fungi; f__unclassified_Fungi; g__unclassified_Fungi; s__unclassified_Fungi	NA	NA	NA	NA	NA	NA	NA	NA	NA	NA	NA
ASV_1666	0	0	0	0	0	0	0	0	0	0	0	0	d__Fungi; p__Basidiomycota; c__Tremellomycetes; o__Filobasidiales; f__Filobasidiaceae; g__Naganishia; s__Naganishia_diffluens	Naganishia	9B6D8FA6-E3D0-461E-9F42-723585951D4B	9074	13	Saprotroph	|Undefined Saprotroph|	Probable	Yeast	NULL	NULL	P玫lme S, et al. 2020. Fungal Diversity 105:1-16 ((https://doi.org/10.1007/s13225-020-00466-2))
ASV_1593	0	0	0	0	0	0	0	0	0	0	0	0	d__Fungi; p__Ascomycota; c__Pezizomycetes; o__Pezizales; f__Pezizaceae; g__unidentified; s__unidentified	Pezizaceae	1CB1CD8D-36B9-11D5-9548-00D0592D548C	81134	9	Saprotroph-Symbiotroph	Dung Saprotroph-Ectomycorrhizal-Litter Saprotroph-Undefined Saprotroph	Possible	Pezizoid	NULL	Saprobic or ectomycorrhizal, on or in soil, leafmould etc., some species associated with dung or fire sites (Cannon & Kirk 2007)	Cannon PF, Kirk PM. 2007. Fungal Families of the World. CAB International, Cambridge (ISBN: 978-0851998275)
ASV_248	0	0	0	0	0	0	0	0	0	0	0	0	d__Fungi; p__unclassified_Fungi; c__unclassified_Fungi; o__unclassified_Fungi; f__unclassified_Fungi; g__unclassified_Fungi; s__unclassified_Fungi	NA	NA	NA	NA	NA	NA	NA	NA	NA	NA	NA
ASV_1077	0	0	0	0	0	0	4	0	0	0	0	0	d__Fungi; p__unclassified_Fungi; c__unclassified_Fungi; o__unclassified_Fungi; f__unclassified_Fungi; g__unclassified_Fungi; s__unclassified_Fungi	NA	NA	NA	NA	NA	NA	NA	NA	NA	NA	NA
ASV_1808	0	0	0	0	0	0	4	0	0	0	0	0	d__Fungi; p__unclassified_Fungi; c__unclassified_Fungi; o__unclassified_Fungi; f__unclassified_Fungi; g__unclassified_Fungi; s__unclassified_Fungi	NA	NA	NA	NA	NA	NA	NA	NA	NA	NA	NA
ASV_583	0	0	0	0	0	0	2	0	0	0	0	2	d__Fungi; p__unidentified; c__unidentified; o__unidentified; f__unidentified; g__unidentified; s__unidentified	NA	NA	NA	NA	NA	NA	NA	NA	NA	NA	NA
ASV_528	0	0	0	0	0	0	4	0	0	0	0	0	d__Fungi; p__unidentified; c__unidentified; o__unidentified; f__unidentified; g__unidentified; s__unidentified	NA	NA	NA	NA	NA	NA	NA	NA	NA	NA	NA
ASV_834	0	0	0	0	0	0	4	0	0	0	0	0	d__Fungi; p__unidentified; c__unidentified; o__unidentified; f__unidentified; g__unidentified; s__unidentified	NA	NA	NA	NA	NA	NA	NA	NA	NA	NA	NA
ASV_684	0	0	0	0	0	0	4	0	0	0	0	0	d__Fungi; p__unclassified_Fungi; c__unclassified_Fungi; o__unclassified_Fungi; f__unclassified_Fungi; g__unclassified_Fungi; s__unclassified_Fungi	NA	NA	NA	NA	NA	NA	NA	NA	NA	NA	NA
ASV_1793	0	0	0	0	0	0	4	0	0	0	0	0	d__Fungi; p__unclassified_Fungi; c__unclassified_Fungi; o__unclassified_Fungi; f__unclassified_Fungi; g__unclassified_Fungi; s__unclassified_Fungi	NA	NA	NA	NA	NA	NA	NA	NA	NA	NA	NA
ASV_1010	0	0	0	0	0	0	0	4	0	0	0	0	d__Fungi; p__unclassified_Fungi; c__unclassified_Fungi; o__unclassified_Fungi; f__unclassified_Fungi; g__unclassified_Fungi; s__unclassified_Fungi	NA	NA	NA	NA	NA	NA	NA	NA	NA	NA	NA
ASV_534	0	0	0	0	0	0	0	4	0	0	0	0	d__Fungi; p__Basidiomycota; c__Agaricomycetes; o__unclassified_Agaricomycetes; f__unclassified_Agaricomycetes; g__unclassified_Agaricomycetes; s__unclassified_Agaricomycetes	NA	NA	NA	NA	NA	NA	NA	NA	NA	NA	NA
ASV_1286	0	0	0	0	0	0	0	4	0	0	0	0	d__Fungi; p__Ascomycota; c__Sordariomycetes; o__unclassified_Sordariomycetes; f__unclassified_Sordariomycetes; g__unclassified_Sordariomycetes; s__unclassified_Sordariomycetes	NA	NA	NA	NA	NA	NA	NA	NA	NA	NA	NA
ASV_1351	0	0	0	0	0	0	0	2	0	0	0	0	d__Fungi; p__Ascomycota; c__Sordariomycetes; o__Microascales; f__Microascaceae; g__Parascedosporium; s__Parascedosporium_putredinis	Microascaceae	1CB1CD6A-36B9-11D5-9548-00D0592D548C	81001	9	Pathotroph-Saprotroph-Symbiotroph	Animal Pathogen-Endophyte-Plant Pathogen-Undefined Saprotroph	Possible	Microfungus	NULL	Saprobic in soil or rotting vegetation, some species heat-tolerant and associatated with silage and compost, a few associated with humans and animals (Cannon & Kirk 2007)	Cannon PF, Kirk PM. 2007. Fungal Families of the World. CAB International, Cambridge (ISBN: 978-0851998275)
ASV_1681	0	0	0	0	0	0	0	4	0	0	0	0	d__Fungi; p__Basidiomycota; c__Tremellomycetes; o__Filobasidiales; f__Filobasidiaceae; g__Naganishia; s__unclassified_Naganishia	Naganishia	9B6D8FA6-E3D0-461E-9F42-723585951D4B	9074	13	Saprotroph	|Undefined Saprotroph|	Probable	Yeast	NULL	NULL	P玫lme S, et al. 2020. Fungal Diversity 105:1-16 ((https://doi.org/10.1007/s13225-020-00466-2))
ASV_192	0	0	0	0	0	0	0	4	0	0	0	0	d__Fungi; p__Ascomycota; c__unclassified_Ascomycota; o__unclassified_Ascomycota; f__unclassified_Ascomycota; g__unclassified_Ascomycota; s__unclassified_Ascomycota	NA	NA	NA	NA	NA	NA	NA	NA	NA	NA	NA
ASV_1684	0	0	0	0	0	0	0	4	0	0	0	0	d__Fungi; p__unclassified_Fungi; c__unclassified_Fungi; o__unclassified_Fungi; f__unclassified_Fungi; g__unclassified_Fungi; s__unclassified_Fungi	NA	NA	NA	NA	NA	NA	NA	NA	NA	NA	NA
ASV_1095	0	0	0	0	0	0	0	4	0	0	0	0	d__Fungi; p__unidentified; c__unidentified; o__unidentified; f__unidentified; g__unidentified; s__unidentified	NA	NA	NA	NA	NA	NA	NA	NA	NA	NA	NA
ASV_1864	0	0	0	0	0	0	0	4	0	0	0	0	d__Fungi; p__Ascomycota; c__Dothideomycetes; o__Pleosporales; f__Sporormiaceae; g__Preussia; s__unidentified	Sporormiaceae	1CB1CDD8-36B9-11D5-9548-00D0592D548C	81414	9	Saprotroph	Dung Saprotroph-Plant Saprotroph	Probable	Microfungus	NULL	Saprobic, associated with dung and rotting vegetation (Cannon & Kirk 2007)	Cannon PF, Kirk PM. 2007. Fungal Families of the World. CAB International, Cambridge (ISBN: 978-0851998275)
ASV_870	3	0	0	0	0	0	0	4	0	0	0	0	d__Fungi; p__Mortierellomycota; c__Mortierellomycetes; o__Mortierellales; f__Mortierellaceae; g__Mortierella; s__unidentified	Mortierellaceae	3BD31551-4295-4664-858B-8E44073A293E	816415	9	Saprotroph-Symbiotroph	Endophyte-Litter Saprotroph-Soil Saprotroph-Undefined Saprotroph	Possible	Microfungus	NULL	Saprobic in soil and thus frequenctly isolated from soil and material contaminated with soil such as hay or rotten silage and spoil tips (Cannon & Kirk 2007)	Cannon PF, Kirk PM. 2007. Fungal Families of the World. CAB International, Cambridge (ISBN: 978-0851998275); Purahong W, et al. 2016. Molecular Ecology 25:4059-4074 ((https://doi.org/10.1111/mec.13739))
ASV_1196	0	0	0	0	0	0	0	0	4	0	0	0	d__Fungi; p__Ascomycota; c__Sordariomycetes; o__Sordariales; f__Chaetomiaceae; g__unclassified_Chaetomiaceae; s__unclassified_Chaetomiaceae	Chaetomiaceae	1CB1CCE0-36B9-11D5-9548-00D0592D548C	80582	9	Pathotroph-Saprotroph-Symbiotroph	Animal Pathogen-Dung Saprotroph-Endophyte-Epiphyte-Plant Saprotroph-Wood Saprotroph	Possible	Microfungus	Soft Rot	Saprobic, acting as key decay organisms of plant materials and plant-derived commodities (Cannon & Kirk 2007); Epiphyte detection method-culture (Massimo et al. 2015); Endophyte detection method-culture (Busby et al. 2016, David et al. 2016); Likely opportunistic human pathogen (Irinyi et al. 2015)	Seehann G, et al. 1975. List of Fungi in Soft-Rot Tissue Tests. Institute fur Holzbiologie und Holzschutz, Bundesforschungsanstalt fur Forst - und Holzwirtshaft, Hamburg - Lohbrugge, Germany; Cannon PF, Kirk PM. 2007. Fungal Families of the World. CAB International, Cambridge ((https://isbnsearch.org/isbn/9780851998275)); Bills GF, et al. 2013. Current Opinion in Microbiology 16:549-565 ((https:/…
ASV_287	0	0	0	0	0	0	0	0	4	0	0	0	d__Fungi; p__Ascomycota; c__Sordariomycetes; o__Xylariales; f__Apiosporaceae; g__Arthrinium; s__Arthrinium_rasikravindrae	Apiosporaceae	1CB1CCB5-36B9-11D5-9548-00D0592D548C	81935	9	Saprotroph	Plant Saprotroph	Probable	NULL	NULL	Saprobic on dead plant parts, especially of palms, grasses etc., also isolated from soil (Cannon & Kirk 2007)	Cannon PF, Kirk PM. 2007. Fungal Families of the World. CAB International, Cambridge (ISBN: 978-0851998275)
ASV_1867	0	0	0	0	0	0	0	0	4	0	0	0	d__Fungi; p__Ascomycota; c__Pezizomycetes; o__Pezizales; f__Pyronemataceae; g__Scutellinia; s__Scutellinia_olivascens	Pyronemataceae	1CB1CDB4-36B9-11D5-9548-00D0592D548C	81322	9	Saprotroph-Symbiotroph	Dung Saprotroph-Ectomycorrhizal-Soil Saprotroph-Wood Saprotroph	Possible	Gasteroid-Pezizoid	NULL	Saprobic on soil, dung or rotten wood or mycorrhizal, some species hypogeous, others associated with fire sites (Cannon & Kirk 2007)	Cannon PF, Kirk PM. 2007. Fungal Families of the World. CAB International, Cambridge (ISBN: 978-0851998275)
ASV_17	0	0	0	0	0	0	0	0	4	0	0	0	d__Fungi; p__unidentified; c__unidentified; o__unidentified; f__unidentified; g__unidentified; s__unidentified	NA	NA	NA	NA	NA	NA	NA	NA	NA	NA	NA
ASV_58	0	0	0	0	0	0	0	0	4	0	0	0	d__Fungi; p__Basidiomycota; c__Geminibasidiomycetes; o__Geminibasidiales; f__Geminibasidiaceae; g__Geminibasidium; s__unidentified	Geminibasidium	5547D936-ED71-4741-AEEA-7B6B1294BA58	801333	13	Saprotroph	|Undefined Saprotroph|	Probable	Microfungus	NULL	As soil_saprotroph (P玫lme et al. 2020); Decay soil (P玫lme et al. 2020)	Tedersoo L, et al. 2014. Science 346:e1256688 ((https://doi.org/10.1126/science.1256688)); P玫lme S, et al. 2020. Fungal Diversity 105:1-16 ((https://doi.org/10.1007/s13225-020-00466-2))
ASV_307	0	0	0	0	0	0	0	0	0	0	0	0	d__Fungi; p__Ascomycota; c__Sordariomycetes; o__Sordariales; f__Chaetomiaceae; g__Melanocarpus; s__Melanocarpus_albomyces	Chaetomiaceae	1CB1CCE0-36B9-11D5-9548-00D0592D548C	80582	9	Pathotroph-Saprotroph-Symbiotroph	Animal Pathogen-Dung Saprotroph-Endophyte-Epiphyte-Plant Saprotroph-Wood Saprotroph	Possible	Microfungus	Soft Rot	Saprobic, acting as key decay organisms of plant materials and plant-derived commodities (Cannon & Kirk 2007); Epiphyte detection method-culture (Massimo et al. 2015); Endophyte detection method-culture (Busby et al. 2016, David et al. 2016); Likely opportunistic human pathogen (Irinyi et al. 2015)	Seehann G, et al. 1975. List of Fungi in Soft-Rot Tissue Tests. Institute fur Holzbiologie und Holzschutz, Bundesforschungsanstalt fur Forst - und Holzwirtshaft, Hamburg - Lohbrugge, Germany; Cannon PF, Kirk PM. 2007. Fungal Families of the World. CAB International, Cambridge ((https://isbnsearch.org/isbn/9780851998275)); Bills GF, et al. 2013. Current Opinion in Microbiology 16:549-565 ((https:/…
ASV_1766	1221	0	0	15	484	0	0	0	0	0	0	0	d__Fungi; p__Ascomycota; c__Sordariomycetes; o__Hypocreales; f__Ophiocordycipitaceae; g__Purpureocillium; s__Purpureocillium_lilacinum	Ophiocordycipitaceae	118FAE1B-EB93-4474-A604-F47BB984C8D1	504190	9	Pathotroph-Symbiotroph	Endophyte-Insect Pathogen	Probable	Microfungus	NULL	A family of parasitic fungi (Sung et al. 2007)	Sung GH, et al. 2007. Studies in Mycology 57:5-59 ((https://doi.org/10.3114/sim.2007.57.01)); Costa IPMW, et al. 2012. Mycotaxon 119:e26 ((http://mycotaxon.com/resources/checklists/costa_v119_checklist.pdf))
ASV_484	105	11	28	15	38	4	0	0	0	0	0	0	d__Fungi; p__Ascomycota; c__Sordariomycetes; o__Hypocreales; f__unidentified; g__unidentified; s__unidentified	Hypocreales	1CB18E60-36B9-11D5-9548-00D0592D548C	90477	7	Saprotroph	Undefined Saprotroph	Possible	Microfungus	NULL	NULL	Sterkenburg E, et al. 2015. New Phytologist 207:1145-1158 ((https://doi.org/10.1111/nph.13426))
ASV_772	0	0	0	0	0	0	0	0	0	0	0	0	d__Fungi; p__Ascomycota; c__Sordariomycetes; o__Hypocreales; f__Nectriaceae; g__Acremoniopsis; s__Acremoniopsis_suttonii	Nectriaceae	1CB1CD7A-36B9-11D5-9548-00D0592D548C	81059	9	Pathotroph-Saprotroph-Symbiotroph	Animal Pathogen-Endophyte-Fungal Parasite-Lichen Parasite-Plant Pathogen-Wood Saprotroph	Possible	Microfungus	NULL	Fusarium species are amongst the economically significant plant pathogens (Cannon & Kirk 2007)	Cannon PF, Kirk PM. 2007. Fungal Families of the World. CAB International, Cambridge (ISBN: 978-0851998275); Hirooka Y, et al. 2012. Studies in Mycology 711-210 ((https://doi.org/10.3114/sim0001)); Tedersoo L, et al. 2014. Science 346:e1256688 ((https://doi.org/10.1126/science.1256688)); The American Phytopathological Society Common Names of Plant Diseases ((http://www.apsnet.org/publications/com…
ASV_780	549	0	450	7	370	0	0	0	0	0	0	0	d__Fungi; p__Ascomycota; c__Sordariomycetes; o__Hypocreales; f__unclassified_Hypocreales; g__unclassified_Hypocreales; s__unclassified_Hypocreales	Hypocreales	1CB18E60-36B9-11D5-9548-00D0592D548C	90477	7	Saprotroph	Undefined Saprotroph	Possible	Microfungus	NULL	NULL	Sterkenburg E, et al. 2015. New Phytologist 207:1145-1158 ((https://doi.org/10.1111/nph.13426))
ASV_1240	9	53	24	0	0	0	0	0	0	0	0	0	d__Fungi; p__Ascomycota; c__Pezizomycetes; o__Pezizales; f__Ascobolaceae; g__unidentified; s__unidentified	Ascobolaceae	1CB1CCBB-36B9-11D5-9548-00D0592D548C	80480	9	Saprotroph	Dung Saprotroph-Soil Saprotroph-Wood Saprotroph	Probable	NULL	NULL	NULL	Cannon PF, Kirk PM. 2007. Fungal Families of the World. CAB International, Cambridge (ISBN: 978-0851998275)
ASV_792	0	0	0	0	0	0	0	0	0	0	0	0	d__Fungi; p__unidentified; c__unidentified; o__unidentified; f__unidentified; g__unidentified; s__unidentified	NA	NA	NA	NA	NA	NA	NA	NA	NA	NA	NA
ASV_1454	0	0	0	0	0	0	0	0	0	0	0	0	d__Fungi; p__unclassified_Fungi; c__unclassified_Fungi; o__unclassified_Fungi; f__unclassified_Fungi; g__unclassified_Fungi; s__unclassified_Fungi	NA	NA	NA	NA	NA	NA	NA	NA	NA	NA	NA
ASV_466	0	0	0	0	0	0	0	0	0	0	0	0	d__Fungi; p__Ascomycota; c__Eurotiomycetes; o__Eurotiales; f__Aspergillaceae; g__Aspergillus; s__Aspergillus_baarnensis	Eurotiales	1CB1CE25-36B9-11D5-9548-00D0592D548C	90472	7	Saprotroph	Undefined Saprotroph	Possible	Microfungus	NULL	NULL	Sterkenburg E, et al. 2015. New Phytologist 207:1145-1158 ((https://doi.org/10.1111/nph.13426))
ASV_1630	0	0	0	0	0	0	0	0	0	0	0	0	d__Fungi; p__Ascomycota; c__Eurotiomycetes; o__Chaetothyriales; f__Chaetothyriales_fam_Incertae_sedis; g__Strelitziana; s__Strelitziana_eucalypti	Strelitziana	7C22DB3A-ECE0-41B7-80C1-9BE6D4402D10	501009	13	Pathotroph	|Plant Pathogen|	Probable	Microfungus	NULL	NULL	Tedersoo L, et al. 2014. Science 346:e1256688 ((https://doi.org/10.1126/science.1256688)); P玫lme S, et al. 2020. Fungal Diversity 105:1-16 ((https://doi.org/10.1007/s13225-020-00466-2))
ASV_1356	0	0	0	0	0	0	0	0	0	0	0	0	d__Fungi; p__Ascomycota; c__Dothideomycetes; o__Pleosporales; f__Phaeosphaeriaceae; g__Paraphoma; s__unclassified_Paraphoma	Phaeosphaeriaceae	1CB1CD8E-36B9-11D5-9548-00D0592D548C	81637	9	Pathotroph-Saprotroph	Fungal Parasite-Plant Pathogen-Plant Saprotroph	Probable	Microfungus	NULL	Necrotrophic or saprobic on a wide range of plants, especially monocotyledons; a few species parasitic on other fungi (Cannon & Kirk 2007)	Cannon PF, Kirk PM. 2007. Fungal Families of the World. CAB International, Cambridge (ISBN: 978-0851998275)
ASV_57	0	0	0	0	0	0	0	0	0	0	0	0	d__Fungi; p__unidentified; c__unidentified; o__unidentified; f__unidentified; g__unidentified; s__unidentified	NA	NA	NA	NA	NA	NA	NA	NA	NA	NA	NA
ASV_1706	0	0	0	0	0	0	0	0	0	4	0	0	d__Fungi; p__unclassified_Fungi; c__unclassified_Fungi; o__unclassified_Fungi; f__unclassified_Fungi; g__unclassified_Fungi; s__unclassified_Fungi	NA	NA	NA	NA	NA	NA	NA	NA	NA	NA	NA
ASV_142	0	0	0	0	0	0	0	0	0	4	0	0	d__Fungi; p__Ascomycota; c__Sordariomycetes; o__Hypocreales; f__Hypocreales_fam_Incertae_sedis; g__Acremonium; s__Acremonium_fusidioides	Hypocreales	1CB18E60-36B9-11D5-9548-00D0592D548C	90477	7	Saprotroph	Undefined Saprotroph	Possible	Microfungus	NULL	NULL	Sterkenburg E, et al. 2015. New Phytologist 207:1145-1158 ((https://doi.org/10.1111/nph.13426))
ASV_561	0	0	0	0	0	0	0	0	0	4	0	0	d__Fungi; p__unclassified_Fungi; c__unclassified_Fungi; o__unclassified_Fungi; f__unclassified_Fungi; g__unclassified_Fungi; s__unclassified_Fungi	NA	NA	NA	NA	NA	NA	NA	NA	NA	NA	NA
ASV_844	0	0	0	0	0	0	0	0	0	4	0	0	d__Fungi; p__unclassified_Fungi; c__unclassified_Fungi; o__unclassified_Fungi; f__unclassified_Fungi; g__unclassified_Fungi; s__unclassified_Fungi	NA	NA	NA	NA	NA	NA	NA	NA	NA	NA	NA
ASV_4	0	0	0	0	0	0	0	0	0	4	0	0	d__Fungi; p__unclassified_Fungi; c__unclassified_Fungi; o__unclassified_Fungi; f__unclassified_Fungi; g__unclassified_Fungi; s__unclassified_Fungi	NA	NA	NA	NA	NA	NA	NA	NA	NA	NA	NA
ASV_119	0	0	0	0	0	0	0	0	0	0	4	0	d__Fungi; p__unclassified_Fungi; c__unclassified_Fungi; o__unclassified_Fungi; f__unclassified_Fungi; g__unclassified_Fungi; s__unclassified_Fungi	NA	NA	NA	NA	NA	NA	NA	NA	NA	NA	NA
ASV_709	0	0	0	0	0	0	0	0	0	0	4	0	d__Fungi; p__unclassified_Fungi; c__unclassified_Fungi; o__unclassified_Fungi; f__unclassified_Fungi; g__unclassified_Fungi; s__unclassified_Fungi	NA	NA	NA	NA	NA	NA	NA	NA	NA	NA	NA
ASV_171	0	0	0	0	0	0	0	0	0	0	4	0	d__Fungi; p__Ascomycota; c__Sordariomycetes; o__Hypocreales; f__Cordycipitaceae; g__Lecanicillium; s__Lecanicillium_saksenae	Hypocreales	1CB18E60-36B9-11D5-9548-00D0592D548C	90477	7	Saprotroph	Undefined Saprotroph	Possible	Microfungus	NULL	NULL	Sterkenburg E, et al. 2015. New Phytologist 207:1145-1158 ((https://doi.org/10.1111/nph.13426))
ASV_810	0	0	0	0	0	0	0	0	0	0	4	0	d__Fungi; p__Ascomycota; c__Sordariomycetes; o__Hypocreales; f__Hypocreaceae; g__Trichoderma; s__Trichoderma_longibrachiatum	Hypocreales	1CB18E60-36B9-11D5-9548-00D0592D548C	90477	7	Saprotroph	Undefined Saprotroph	Possible	Microfungus	NULL	NULL	Sterkenburg E, et al. 2015. New Phytologist 207:1145-1158 ((https://doi.org/10.1111/nph.13426))
ASV_355	0	0	0	0	0	0	0	0	0	0	4	0	d__Fungi; p__Ascomycota; c__unclassified_Ascomycota; o__unclassified_Ascomycota; f__unclassified_Ascomycota; g__unclassified_Ascomycota; s__unclassified_Ascomycota	NA	NA	NA	NA	NA	NA	NA	NA	NA	NA	NA
ASV_1076	0	0	0	0	0	0	0	0	0	0	4	0	d__Fungi; p__Basidiomycota; c__Tremellomycetes; o__Cystofilobasidiales; f__Mrakiaceae; g__Tausonia; s__Tausonia_pullulans	Tausonia pullulans	C878ACC6-0D1D-48D0-8CE5-F0207FD69215	812190	20	Saprotroph	Undefined Saprotroph	Probable	Yeast	NULL	Isolated from an experimental brewery (Fell & Scorzetti 2004; Syn. Basidiotrichosporon pullulans, Guehomyces pullulans, Monilia pullulans, Oidium pullulans, Oospora pullulans, Trichosporon pullulans)	Fell JW, Scorzetti G. 2004. International Journal of Systematic and Evolutionary Microbiology 54:995-998 ((https://doi.org/10.1099/ijs.0.03017-0))
ASV_549	0	0	0	0	0	0	0	0	0	0	0	4	d__Fungi; p__unidentified; c__unidentified; o__unidentified; f__unidentified; g__unidentified; s__unidentified	NA	NA	NA	NA	NA	NA	NA	NA	NA	NA	NA
ASV_354	0	0	0	0	0	0	0	0	0	0	0	4	d__Fungi; p__unclassified_Fungi; c__unclassified_Fungi; o__unclassified_Fungi; f__unclassified_Fungi; g__unclassified_Fungi; s__unclassified_Fungi	NA	NA	NA	NA	NA	NA	NA	NA	NA	NA	NA
ASV_754	0	0	0	0	0	0	0	0	0	0	0	4	d__Fungi; p__unclassified_Fungi; c__unclassified_Fungi; o__unclassified_Fungi; f__unclassified_Fungi; g__unclassified_Fungi; s__unclassified_Fungi	NA	NA	NA	NA	NA	NA	NA	NA	NA	NA	NA
ASV_258	0	0	0	0	0	0	0	0	0	0	0	4	d__Fungi; p__unclassified_Fungi; c__unclassified_Fungi; o__unclassified_Fungi; f__unclassified_Fungi; g__unclassified_Fungi; s__unclassified_Fungi	NA	NA	NA	NA	NA	NA	NA	NA	NA	NA	NA
ASV_873	0	0	0	0	0	0	0	0	0	0	0	4	d__Fungi; p__Ascomycota; c__Sordariomycetes; o__Hypocreales; f__Nectriaceae; g__Calcarisporium; s__Calcarisporium_arbuscula	Nectriaceae	1CB1CD7A-36B9-11D5-9548-00D0592D548C	81059	9	Pathotroph-Saprotroph-Symbiotroph	Animal Pathogen-Endophyte-Fungal Parasite-Lichen Parasite-Plant Pathogen-Wood Saprotroph	Possible	Microfungus	NULL	Fusarium species are amongst the economically significant plant pathogens (Cannon & Kirk 2007)	Cannon PF, Kirk PM. 2007. Fungal Families of the World. CAB International, Cambridge (ISBN: 978-0851998275); Hirooka Y, et al. 2012. Studies in Mycology 711-210 ((https://doi.org/10.3114/sim0001)); Tedersoo L, et al. 2014. Science 346:e1256688 ((https://doi.org/10.1126/science.1256688)); The American Phytopathological Society Common Names of Plant Diseases ((http://www.apsnet.org/publications/com…
ASV_1395	0	0	0	0	0	0	0	0	0	0	0	4	d__Fungi; p__unidentified; c__unidentified; o__unidentified; f__unidentified; g__unidentified; s__unidentified	NA	NA	NA	NA	NA	NA	NA	NA	NA	NA	NA
ASV_953	0	0	0	0	0	0	0	0	0	0	0	4	d__Fungi; p__Ascomycota; c__unclassified_Ascomycota; o__unclassified_Ascomycota; f__unclassified_Ascomycota; g__unclassified_Ascomycota; s__unclassified_Ascomycota	NA	NA	NA	NA	NA	NA	NA	NA	NA	NA	NA
ASV_210	0	0	0	0	0	0	0	0	0	0	0	4	d__Fungi; p__unidentified; c__unidentified; o__unidentified; f__unidentified; g__unidentified; s__unidentified	NA	NA	NA	NA	NA	NA	NA	NA	NA	NA	NA
ASV_1556	0	0	0	0	0	0	0	0	0	0	0	4	d__Fungi; p__unclassified_Fungi; c__unclassified_Fungi; o__unclassified_Fungi; f__unclassified_Fungi; g__unclassified_Fungi; s__unclassified_Fungi	NA	NA	NA	NA	NA	NA	NA	NA	NA	NA	NA
ASV_1501	0	0	0	0	0	0	0	0	0	0	0	0	d__Fungi; p__unclassified_Fungi; c__unclassified_Fungi; o__unclassified_Fungi; f__unclassified_Fungi; g__unclassified_Fungi; s__unclassified_Fungi	NA	NA	NA	NA	NA	NA	NA	NA	NA	NA	NA
ASV_1115	0	0	0	0	0	0	0	0	0	0	0	0	d__Fungi; p__unclassified_Fungi; c__unclassified_Fungi; o__unclassified_Fungi; f__unclassified_Fungi; g__unclassified_Fungi; s__unclassified_Fungi	NA	NA	NA	NA	NA	NA	NA	NA	NA	NA	NA
ASV_241	0	0	0	0	0	0	0	0	0	0	0	0	d__Fungi; p__Ascomycota; c__Sordariomycetes; o__Sordariales; f__Lasiosphaeriaceae; g__Cladorrhinum; s__Cladorrhinum_bulbillosum	Lasiosphaeriaceae	1CB1CD4A-36B9-11D5-9548-00D0592D548C	80930	9	Saprotroph	Undefined Saprotroph	Probable	Microfungus	NULL	Saprobes found dung, soil and rotting vegetation (Cannon & Kirk 2007)	Cannon PF, Kirk PM. 2007. Fungal Families of the World. CAB International, Cambridge (ISBN: 978-0851998275)
ASV_1984	0	0	0	0	0	0	0	0	0	0	0	0	d__Fungi; p__Ascomycota; c__Eurotiomycetes; o__Chaetothyriales; f__Herpotrichiellaceae; g__Phialophora; s__Phialophora_cyclaminis	Herpotrichiellaceae	1CB1CD37-36B9-11D5-9548-00D0592D548C	80856	9	Pathotroph-Saprotroph	Animal Pathogen-Fungal Parasite-Undefined Saprotroph	Probable	Facultative Yeast-Microfungus	NULL	Mostly saprobic on plants or other fungi, isolated from soil etc., and from medical sources (Cannon & Kirk 2007)	Cannon PF, Kirk PM. 2007. Fungal Families of the World. CAB International, Cambridge (ISBN: 978-0851998275)
ASV_405	0	0	0	0	0	0	0	0	0	0	0	0	d__Fungi; p__Ascomycota; c__Dothideomycetes; o__Pleosporales; f__unclassified_Pleosporales; g__unclassified_Pleosporales; s__unclassified_Pleosporales	NA	NA	NA	NA	NA	NA	NA	NA	NA	NA	NA
ASV_809	0	0	0	0	0	0	0	0	0	0	0	0	d__Fungi; p__unclassified_Fungi; c__unclassified_Fungi; o__unclassified_Fungi; f__unclassified_Fungi; g__unclassified_Fungi; s__unclassified_Fungi	NA	NA	NA	NA	NA	NA	NA	NA	NA	NA	NA
ASV_377	0	0	0	0	0	0	0	0	0	0	0	0	d__Fungi; p__Ascomycota; c__unclassified_Ascomycota; o__unclassified_Ascomycota; f__unclassified_Ascomycota; g__unclassified_Ascomycota; s__unclassified_Ascomycota	NA	NA	NA	NA	NA	NA	NA	NA	NA	NA	NA
ASV_1172	0	0	0	0	0	0	0	0	0	0	0	0	d__Fungi; p__unclassified_Fungi; c__unclassified_Fungi; o__unclassified_Fungi; f__unclassified_Fungi; g__unclassified_Fungi; s__unclassified_Fungi	NA	NA	NA	NA	NA	NA	NA	NA	NA	NA	NA
ASV_1815	0	0	0	0	0	0	3	0	0	0	0	0	d__Fungi; p__unidentified; c__unidentified; o__unidentified; f__unidentified; g__unidentified; s__unidentified	NA	NA	NA	NA	NA	NA	NA	NA	NA	NA	NA
ASV_1448	0	0	0	0	0	0	3	0	0	0	0	0	d__Fungi; p__unclassified_Fungi; c__unclassified_Fungi; o__unclassified_Fungi; f__unclassified_Fungi; g__unclassified_Fungi; s__unclassified_Fungi	NA	NA	NA	NA	NA	NA	NA	NA	NA	NA	NA
ASV_806	0	0	0	0	0	0	3	0	0	0	0	0	d__Fungi; p__unclassified_Fungi; c__unclassified_Fungi; o__unclassified_Fungi; f__unclassified_Fungi; g__unclassified_Fungi; s__unclassified_Fungi	NA	NA	NA	NA	NA	NA	NA	NA	NA	NA	NA
ASV_435	0	0	0	0	0	1	3	0	0	0	0	0	d__Fungi; p__Ascomycota; c__Eurotiomycetes; o__Eurotiales; f__Aspergillaceae; g__Aspergillus; s__Aspergillus_chlamydosporus	Eurotiales	1CB1CE25-36B9-11D5-9548-00D0592D548C	90472	7	Saprotroph	Undefined Saprotroph	Possible	Microfungus	NULL	NULL	Sterkenburg E, et al. 2015. New Phytologist 207:1145-1158 ((https://doi.org/10.1111/nph.13426))
ASV_1322	0	0	0	0	0	0	3	0	0	0	0	0	d__Fungi; p__Ascomycota; c__Dothideomycetes; o__Dothideales; f__Dothideales_fam_Incertae_sedis; g__Selenophoma; s__Selenophoma_mahoniae	Selenophoma	1CB1CB52-36B9-11D5-9548-00D0592D548C	9869	13	Saprotroph	Undefined Saprotroph-|Wood Saprotroph|	Probable	Microfungus	NULL	Decay: wood (P玫lme et al. 2020)	Tedersoo L, et al. 2014. Science 346:e1256688 ((https://doi.org/10.1126/science.1256688)); P玫lme S, et al. 2020. Fungal Diversity 105:1-16 ((https://doi.org/10.1007/s13225-020-00466-2))
ASV_1715	0	0	0	0	0	0	3	0	0	0	0	0	d__Fungi; p__Ascomycota; c__Leotiomycetes; o__Thelebolales; f__Pseudeurotiaceae; g__Gymnostellatospora; s__Gymnostellatospora_japonica	Pseudeurotiaceae	1CB1CDAD-36B9-11D5-9548-00D0592D548C	81222	9	Saprotroph	Plant Saprotroph-Wood Saprotroph	Probable	Microfungus	NULL	Saprobic on woody tissue and rotting vegetation, often isolated from soil (Cannon & Kirk 2007)	Cannon PF, Kirk PM. 2007. Fungal Families of the World. CAB International, Cambridge (ISBN: 978-0851998275)
ASV_1379	0	0	0	0	0	0	3	0	0	0	0	0	d__Fungi; p__unidentified; c__unidentified; o__unidentified; f__unidentified; g__unidentified; s__unidentified	NA	NA	NA	NA	NA	NA	NA	NA	NA	NA	NA
ASV_743	0	0	0	0	0	0	3	0	0	0	0	0	d__Fungi; p__Basidiomycota; c__Tremellomycetes; o__Filobasidiales; f__Filobasidiaceae; g__Naganishia; s__Naganishia_diffluens	Naganishia	9B6D8FA6-E3D0-461E-9F42-723585951D4B	9074	13	Saprotroph	|Undefined Saprotroph|	Probable	Yeast	NULL	NULL	P玫lme S, et al. 2020. Fungal Diversity 105:1-16 ((https://doi.org/10.1007/s13225-020-00466-2))
ASV_627	0	0	0	0	0	0	3	0	0	0	0	0	d__Fungi; p__Basidiomycota; c__Agaricomycetes; o__Thelephorales; f__Thelephoraceae; g__Tomentella; s__unidentified	Thelephoraceae	1CB1CDE7-36B9-11D5-9548-00D0592D548C	81463	9	Saprotroph-Symbiotroph	Ectomycorrhizal-Undefined Saprotroph	Probable	Clavarioid	NULL	On the ground, on soil, a few on wood. At least some speices ectomycorrhizal (Cannon & Kirk 2007)	Cannon PF, Kirk PM. 2007. Fungal Families of the World. CAB International, Cambridge (ISBN: 978-0851998275)
ASV_1251	0	0	0	0	0	0	3	0	0	0	0	0	d__Fungi; p__unclassified_Fungi; c__unclassified_Fungi; o__unclassified_Fungi; f__unclassified_Fungi; g__unclassified_Fungi; s__unclassified_Fungi	NA	NA	NA	NA	NA	NA	NA	NA	NA	NA	NA
ASV_1694	0	0	0	0	0	0	3	0	0	0	0	0	d__Fungi; p__unclassified_Fungi; c__unclassified_Fungi; o__unclassified_Fungi; f__unclassified_Fungi; g__unclassified_Fungi; s__unclassified_Fungi	NA	NA	NA	NA	NA	NA	NA	NA	NA	NA	NA
ASV_257	0	0	0	0	0	0	3	0	0	0	0	0	d__Fungi; p__unclassified_Fungi; c__unclassified_Fungi; o__unclassified_Fungi; f__unclassified_Fungi; g__unclassified_Fungi; s__unclassified_Fungi	NA	NA	NA	NA	NA	NA	NA	NA	NA	NA	NA
ASV_893	0	0	0	0	0	0	0	3	0	0	0	0	d__Fungi; p__Ascomycota; c__Sordariomycetes; o__Glomerellales; f__Plectosphaerellaceae; g__Sodiomyces; s__Sodiomyces_magadii	Plectosphaerellaceae	949EA3B2-2675-497F-B8DF-EF9CD336728F	510694	13	Pathotroph-Saprotroph-Symbiotroph	Animal Pathogen-Endophyte-Fungal Parasite-Plant Pathogen-Wood Saprotroph	Possible	Microfungus	NULL	NULL	Duncan CG, Eslyn WE. 1966. Mycologia 58:642-645 ((https://doi.org/10.2307/3757045)); Nilsson T. 1973. Studia Forestalia Suecica 104:1-40 ((https://pub.epsilon.slu.se/5711/)); Worrall JJ, et al. 1997. Mycologia 89:199-219 ((https://doi.org/10.2307/3761073)); Hanada RE, et al. 2010. Fungal Biology 114:901-910 ((https://doi.org/10.1016/j.funbio.2010.08.006)); Del Olmo-Ruiz M, Arnold AE. 2014. Mycolo…
ASV_322	0	0	0	0	0	0	0	3	0	0	0	0	d__Fungi; p__unclassified_Fungi; c__unclassified_Fungi; o__unclassified_Fungi; f__unclassified_Fungi; g__unclassified_Fungi; s__unclassified_Fungi	NA	NA	NA	NA	NA	NA	NA	NA	NA	NA	NA
ASV_1590	0	0	0	0	0	0	0	3	0	0	0	0	d__Fungi; p__Ascomycota; c__Dothideomycetes; o__Dothideales; f__Aureobasidiaceae; g__Aureobasidium; s__Aureobasidium_pullulans	Aureobasidium pullulans	FE27878E-8260-43C1-A33B-204ACC27101A	101771	20	Pathotroph-Symbiotroph	Animal Pathogen-Endophyte-Epiphyte-Plant Pathogen	Possible	NULL	NULL	Pathogen Host - Asteraceae; Epiphyte detection method-culture (Wachowska & Glowacka 2014)	Costa IPMW, et al. 2012. Mycotaxon 119:e26 ((http://mycotaxon.com/resources/checklists/costa_v119_checklist.pdf)); Wachowska U, G艂owacka K. 2014. BioControl 59:635-645 ((https://doi.org/10.1007/s10526-014-9596-5)); Irinyia L, et al. 2016. Fungal Biology 120:125-136 ((https://doi.org/10.1016/j.funbio.2015.04.007)); The American Phytopathological Society Common Names of Plant Diseases ((http://www.…
ASV_47	0	0	0	0	0	0	0	3	0	0	0	0	d__Fungi; p__Ascomycota; c__Eurotiomycetes; o__Onygenales; f__Onygenales_fam_Incertae_sedis; g__Chrysosporium; s__Chrysosporium_pseudomerdarium	Chrysosporium	1CB1AD43-36B9-11D5-9548-00D0592D548C	7645	13	Pathotroph-Saprotroph	Plant Pathogen-Undefined Saprotroph-|Wood Saprotroph|	Highly Probable	Microfungus	Soft Rot	Decay wood (P玫lme et al. 2020)	Seehann G, et al. 1975. List of Fungi in Soft-Rot Tissue Tests. Institute fur Holzbiologie und Holzschutz, Bundesforschungsanstalt fur Forst - und Holzwirtshaft, Hamburg - Lohbrugge, Germany; Tedersoo L, et al. 2014. Science 346:e1256688 ((https://doi.org/10.1126/science.1256688)); P玫lme S, et al. 2020. Fungal Diversity 105:1-16 ((https://doi.org/10.1007/s13225-020-00466-2))
ASV_461	0	0	0	0	0	0	0	3	0	0	0	0	d__Fungi; p__unidentified; c__unidentified; o__unidentified; f__unidentified; g__unidentified; s__unidentified	NA	NA	NA	NA	NA	NA	NA	NA	NA	NA	NA
ASV_1219	0	0	0	0	0	0	0	3	0	0	0	0	d__Fungi; p__unidentified; c__unidentified; o__unidentified; f__unidentified; g__unidentified; s__unidentified	NA	NA	NA	NA	NA	NA	NA	NA	NA	NA	NA
ASV_42	0	0	0	0	0	0	0	3	0	0	0	0	d__Fungi; p__unidentified; c__unidentified; o__unidentified; f__unidentified; g__unidentified; s__unidentified	NA	NA	NA	NA	NA	NA	NA	NA	NA	NA	NA
ASV_406	0	0	0	0	0	0	0	3	0	0	0	0	d__Fungi; p__Ascomycota; c__Geoglossomycetes; o__Geoglossales; f__Geoglossaceae; g__unidentified; s__unidentified	Geoglossaceae	1CB18B24-36B9-11D5-9548-00D0592D548C	80796	9	Saprotroph	Undefined Saprotroph	Probable	NULL	NULL	Probably saprobic on soil or rotten vegetation, especially in grassland ecosystems; little is known (Cannon & Kirk 2007)	Cannon PF, Kirk PM. 2007. Fungal Families of the World. CAB International, Cambridge (ISBN: 978-0851998275)
ASV_1234	0	0	0	0	0	0	0	0	3	0	0	0	d__Fungi; p__unclassified_Fungi; c__unclassified_Fungi; o__unclassified_Fungi; f__unclassified_Fungi; g__unclassified_Fungi; s__unclassified_Fungi	NA	NA	NA	NA	NA	NA	NA	NA	NA	NA	NA
ASV_1209	0	0	0	0	0	0	0	0	3	0	0	0	d__Fungi; p__Ascomycota; c__Eurotiomycetes; o__Eurotiales; f__unclassified_Eurotiales; g__unclassified_Eurotiales; s__unclassified_Eurotiales	Eurotiales	1CB1CE25-36B9-11D5-9548-00D0592D548C	90472	7	Saprotroph	Undefined Saprotroph	Possible	Microfungus	NULL	NULL	Sterkenburg E, et al. 2015. New Phytologist 207:1145-1158 ((https://doi.org/10.1111/nph.13426))
ASV_1795	0	0	0	0	0	0	0	0	3	0	0	0	d__Fungi; p__Ascomycota; c__Eurotiomycetes; o__Chaetothyriales; f__Herpotrichiellaceae; g__Exophiala; s__unclassified_Exophiala	Herpotrichiellaceae	1CB1CD37-36B9-11D5-9548-00D0592D548C	80856	9	Pathotroph-Saprotroph	Animal Pathogen-Fungal Parasite-Undefined Saprotroph	Probable	Facultative Yeast-Microfungus	NULL	Mostly saprobic on plants or other fungi, isolated from soil etc., and from medical sources (Cannon & Kirk 2007)	Cannon PF, Kirk PM. 2007. Fungal Families of the World. CAB International, Cambridge (ISBN: 978-0851998275)
ASV_290	0	0	0	0	0	0	0	0	3	0	0	0	d__Fungi; p__unidentified; c__unidentified; o__unidentified; f__unidentified; g__unidentified; s__unidentified	NA	NA	NA	NA	NA	NA	NA	NA	NA	NA	NA
ASV_1239	0	0	0	0	0	0	0	0	3	0	0	0	d__Fungi; p__Ascomycota; c__Sordariomycetes; o__Xylariales; f__Coniocessiaceae; g__Coniocessia; s__Coniocessia_maxima	Coniocessia	9DF8C35D-CC8E-47B2-B8F2-A58EC5C6794C	29049	13	Saprotroph	|Plant Saprotroph|-Undefined Saprotroph	Probable	Microfungus	NULL	As litter_saprotroph (P玫lme et al. 2020); As soil_saprotroph (P玫lme et al. 2020); Decay leaf, fruit, seed, soil (P玫lme et al. 2020)	Tedersoo L, et al. 2014. Science 346:e1256688 ((https://doi.org/10.1126/science.1256688)); P玫lme S, et al. 2020. Fungal Diversity 105:1-16 ((https://doi.org/10.1007/s13225-020-00466-2))
ASV_147	0	0	0	0	0	0	0	0	3	0	0	0	d__Fungi; p__Ascomycota; c__unclassified_Ascomycota; o__unclassified_Ascomycota; f__unclassified_Ascomycota; g__unclassified_Ascomycota; s__unclassified_Ascomycota	NA	NA	NA	NA	NA	NA	NA	NA	NA	NA	NA
ASV_1828	0	0	0	0	0	0	0	0	3	0	0	0	d__Fungi; p__unclassified_Fungi; c__unclassified_Fungi; o__unclassified_Fungi; f__unclassified_Fungi; g__unclassified_Fungi; s__unclassified_Fungi	NA	NA	NA	NA	NA	NA	NA	NA	NA	NA	NA
ASV_966	0	0	0	0	0	0	0	0	3	0	0	0	d__Fungi; p__unclassified_Fungi; c__unclassified_Fungi; o__unclassified_Fungi; f__unclassified_Fungi; g__unclassified_Fungi; s__unclassified_Fungi	NA	NA	NA	NA	NA	NA	NA	NA	NA	NA	NA
ASV_347	0	0	0	0	0	0	0	0	3	0	0	0	d__Fungi; p__Ascomycota; c__Leotiomycetes; o__Thelebolales; f__Thelebolaceae; g__Thelebolus; s__Thelebolus_globosus	Thelebolus	1CB1CBF3-36B9-11D5-9548-00D0592D548C	5419	13	Saprotroph-Symbiotroph	|Dung Saprotroph|-Endophyte-Plant Saprotroph-Undefined Saprotroph	Probable	Microfungus	NULL	As foliar_endophyte (P玫lme et al. 2020); As litter_saprotroph (P玫lme et al. 2020); culture (David et al. 2016); Decay leaf, fruit, seed, dung (P玫lme et al. 2020); Endophyte detection method	Bills GF, et al. 2013. Current Opinion in Microbiology 16:549-565 ((https://doi.org/10.1016/j.mib.2013.08.001)); Tedersoo L, et al. 2014. Science 346:e1256688 ((https://doi.org/10.1126/science.1256688)); David AS, et al. 2016. Microbial Ecology 71:912-926 ((https://doi.org/10.1007/s00248-015-0712-6)); P玫lme S, et al. 2020. Fungal Diversity 105:1-16 ((https://doi.org/10.1007/s13225-020-00466-2))
ASV_648	0	0	0	0	0	0	0	0	3	0	0	0	d__Fungi; p__unclassified_Fungi; c__unclassified_Fungi; o__unclassified_Fungi; f__unclassified_Fungi; g__unclassified_Fungi; s__unclassified_Fungi	NA	NA	NA	NA	NA	NA	NA	NA	NA	NA	NA
ASV_53	0	0	0	0	0	0	0	0	3	0	0	0	d__Fungi; p__unclassified_Fungi; c__unclassified_Fungi; o__unclassified_Fungi; f__unclassified_Fungi; g__unclassified_Fungi; s__unclassified_Fungi	NA	NA	NA	NA	NA	NA	NA	NA	NA	NA	NA
ASV_1631	0	0	0	0	0	0	0	0	3	0	0	0	d__Fungi; p__Ascomycota; c__Eurotiomycetes; o__Eurotiales; f__Aspergillaceae; g__Aspergillus; s__Aspergillus_deflectus	Eurotiales	1CB1CE25-36B9-11D5-9548-00D0592D548C	90472	7	Saprotroph	Undefined Saprotroph	Possible	Microfungus	NULL	NULL	Sterkenburg E, et al. 2015. New Phytologist 207:1145-1158 ((https://doi.org/10.1111/nph.13426))
ASV_238	0	0	0	0	0	0	0	0	3	0	0	0	d__Fungi; p__Basidiomycota; c__Agaricomycetes; o__Agaricales; f__Cortinariaceae; g__Cortinarius; s__Cortinarius_pseudorubricosus	Cortinariaceae	DA4FE1F7-94E1-4450-BB6F-E0C54EA4CCAC	80649	9	Symbiotroph	Ectomycorrhizal	Probable	Agaricoid	NULL	Ectomycorrhizal with woody plants, especially Pinaceae, Fagaceae and Salicaceae (Cannon & Kirk 2007)	Cannon PF, Kirk PM. 2007. Fungal Families of the World. CAB International, Cambridge (ISBN: 978-0851998275)
ASV_465	0	0	0	0	0	0	0	0	0	0	0	0	d__Fungi; p__Ascomycota; c__Sordariomycetes; o__Hypocreales; f__Hypocreaceae; g__Trichoderma; s__Trichoderma_hamatum	Hypocreales	1CB18E60-36B9-11D5-9548-00D0592D548C	90477	7	Saprotroph	Undefined Saprotroph	Possible	Microfungus	NULL	NULL	Sterkenburg E, et al. 2015. New Phytologist 207:1145-1158 ((https://doi.org/10.1111/nph.13426))
ASV_1401	0	0	0	0	0	0	0	0	0	0	0	0	d__Fungi; p__Ascomycota; c__unclassified_Ascomycota; o__unclassified_Ascomycota; f__unclassified_Ascomycota; g__unclassified_Ascomycota; s__unclassified_Ascomycota	NA	NA	NA	NA	NA	NA	NA	NA	NA	NA	NA
ASV_1726	0	0	0	0	0	0	0	0	0	0	0	0	d__Fungi; p__unclassified_Fungi; c__unclassified_Fungi; o__unclassified_Fungi; f__unclassified_Fungi; g__unclassified_Fungi; s__unclassified_Fungi	NA	NA	NA	NA	NA	NA	NA	NA	NA	NA	NA
ASV_302	0	0	0	0	0	0	0	0	0	0	0	0	d__Fungi; p__unidentified; c__unidentified; o__unidentified; f__unidentified; g__unidentified; s__unidentified	NA	NA	NA	NA	NA	NA	NA	NA	NA	NA	NA
ASV_335	0	6	0	68	54	22	0	0	0	0	0	0	d__Fungi; p__Mucoromycota; c__Mucoromycetes; o__Mucorales; f__Rhizopodaceae; g__Rhizopus; s__Rhizopus_arrhizus	Mucorales	E9EACC48-A88C-44D4-86AF-465FE43B31FA	816394	7	Saprotroph	Undefined Saprotroph	Possible	Microfungus	NULL	NULL	Sterkenburg E, et al. 2015. New Phytologist 207:1145-1158 ((https://doi.org/10.1111/nph.13426))
ASV_663	0	0	0	0	0	0	0	0	0	0	0	0	d__Fungi; p__unidentified; c__unidentified; o__unidentified; f__unidentified; g__unidentified; s__unidentified	NA	NA	NA	NA	NA	NA	NA	NA	NA	NA	NA
ASV_100	0	0	0	0	0	0	0	0	0	0	0	0	d__Fungi; p__unidentified; c__unidentified; o__unidentified; f__unidentified; g__unidentified; s__unidentified	NA	NA	NA	NA	NA	NA	NA	NA	NA	NA	NA
ASV_378	0	0	0	0	0	0	0	0	0	3	0	0	d__Fungi; p__unclassified_Fungi; c__unclassified_Fungi; o__unclassified_Fungi; f__unclassified_Fungi; g__unclassified_Fungi; s__unclassified_Fungi	NA	NA	NA	NA	NA	NA	NA	NA	NA	NA	NA
ASV_158	0	0	0	0	0	0	0	0	0	3	0	0	d__Fungi; p__Ascomycota; c__Sordariomycetes; o__Xylariales; f__Apiosporaceae; g__Arthrinium; s__unclassified_Arthrinium	Apiosporaceae	1CB1CCB5-36B9-11D5-9548-00D0592D548C	81935	9	Saprotroph	Plant Saprotroph	Probable	NULL	NULL	Saprobic on dead plant parts, especially of palms, grasses etc., also isolated from soil (Cannon & Kirk 2007)	Cannon PF, Kirk PM. 2007. Fungal Families of the World. CAB International, Cambridge (ISBN: 978-0851998275)
ASV_304	0	0	0	0	0	0	0	0	0	3	0	0	d__Fungi; p__Ascomycota; c__Sordariomycetes; o__Hypocreales; f__Nectriaceae; g__Sarcopodium; s__Sarcopodium_circinosetiferum	Nectriaceae	1CB1CD7A-36B9-11D5-9548-00D0592D548C	81059	9	Pathotroph-Saprotroph-Symbiotroph	Animal Pathogen-Endophyte-Fungal Parasite-Lichen Parasite-Plant Pathogen-Wood Saprotroph	Possible	Microfungus	NULL	Fusarium species are amongst the economically significant plant pathogens (Cannon & Kirk 2007)	Cannon PF, Kirk PM. 2007. Fungal Families of the World. CAB International, Cambridge (ISBN: 978-0851998275); Hirooka Y, et al. 2012. Studies in Mycology 711-210 ((https://doi.org/10.3114/sim0001)); Tedersoo L, et al. 2014. Science 346:e1256688 ((https://doi.org/10.1126/science.1256688)); The American Phytopathological Society Common Names of Plant Diseases ((http://www.apsnet.org/publications/com…
ASV_1245	0	0	0	0	0	0	0	0	0	3	0	0	d__Fungi; p__Ascomycota; c__Sordariomycetes; o__Hypocreales; f__Hypocreales_fam_Incertae_sedis; g__Sarocladium; s__Sarocladium_glaucum	Hypocreales	1CB18E60-36B9-11D5-9548-00D0592D548C	90477	7	Saprotroph	Undefined Saprotroph	Possible	Microfungus	NULL	NULL	Sterkenburg E, et al. 2015. New Phytologist 207:1145-1158 ((https://doi.org/10.1111/nph.13426))
ASV_1535	11	0	0	0	10	5	0	0	0	3	0	0	d__Fungi; p__Ascomycota; c__Sordariomycetes; o__Hypocreales; f__Hypocreales_fam_Incertae_sedis; g__Acremonium; s__Acremonium_alternatum	Hypocreales	1CB18E60-36B9-11D5-9548-00D0592D548C	90477	7	Saprotroph	Undefined Saprotroph	Possible	Microfungus	NULL	NULL	Sterkenburg E, et al. 2015. New Phytologist 207:1145-1158 ((https://doi.org/10.1111/nph.13426))
ASV_858	0	0	0	0	0	0	0	0	0	3	0	0	d__Fungi; p__Ascomycota; c__Sordariomycetes; o__Hypocreales; f__Nectriaceae; g__Ilyonectria; s__Ilyonectria_robusta	Nectriaceae	1CB1CD7A-36B9-11D5-9548-00D0592D548C	81059	9	Pathotroph-Saprotroph-Symbiotroph	Animal Pathogen-Endophyte-Fungal Parasite-Lichen Parasite-Plant Pathogen-Wood Saprotroph	Possible	Microfungus	NULL	Fusarium species are amongst the economically significant plant pathogens (Cannon & Kirk 2007)	Cannon PF, Kirk PM. 2007. Fungal Families of the World. CAB International, Cambridge (ISBN: 978-0851998275); Hirooka Y, et al. 2012. Studies in Mycology 711-210 ((https://doi.org/10.3114/sim0001)); Tedersoo L, et al. 2014. Science 346:e1256688 ((https://doi.org/10.1126/science.1256688)); The American Phytopathological Society Common Names of Plant Diseases ((http://www.apsnet.org/publications/com…
ASV_588	0	0	0	0	0	0	0	0	0	3	0	0	d__Fungi; p__unclassified_Fungi; c__unclassified_Fungi; o__unclassified_Fungi; f__unclassified_Fungi; g__unclassified_Fungi; s__unclassified_Fungi	NA	NA	NA	NA	NA	NA	NA	NA	NA	NA	NA
ASV_737	0	0	0	0	0	0	0	0	0	3	0	0	d__Fungi; p__unclassified_Fungi; c__unclassified_Fungi; o__unclassified_Fungi; f__unclassified_Fungi; g__unclassified_Fungi; s__unclassified_Fungi	NA	NA	NA	NA	NA	NA	NA	NA	NA	NA	NA
ASV_1888	0	0	0	0	0	0	0	0	0	3	0	0	d__Fungi; p__Ascomycota; c__Dothideomycetes; o__Dothideales; f__Dothideales_fam_Incertae_sedis; g__Selenophoma; s__Selenophoma_mahoniae	Selenophoma	1CB1CB52-36B9-11D5-9548-00D0592D548C	9869	13	Saprotroph	Undefined Saprotroph-|Wood Saprotroph|	Probable	Microfungus	NULL	Decay: wood (P玫lme et al. 2020)	Tedersoo L, et al. 2014. Science 346:e1256688 ((https://doi.org/10.1126/science.1256688)); P玫lme S, et al. 2020. Fungal Diversity 105:1-16 ((https://doi.org/10.1007/s13225-020-00466-2))
ASV_1186	0	0	0	0	0	0	0	0	0	3	0	0	d__Fungi; p__unclassified_Fungi; c__unclassified_Fungi; o__unclassified_Fungi; f__unclassified_Fungi; g__unclassified_Fungi; s__unclassified_Fungi	NA	NA	NA	NA	NA	NA	NA	NA	NA	NA	NA
ASV_1583	0	0	0	0	0	0	0	0	0	3	0	0	d__Fungi; p__unclassified_Fungi; c__unclassified_Fungi; o__unclassified_Fungi; f__unclassified_Fungi; g__unclassified_Fungi; s__unclassified_Fungi	NA	NA	NA	NA	NA	NA	NA	NA	NA	NA	NA
ASV_1956	0	0	0	0	0	0	0	0	0	3	0	0	d__Fungi; p__unidentified; c__unidentified; o__unidentified; f__unidentified; g__unidentified; s__unidentified	NA	NA	NA	NA	NA	NA	NA	NA	NA	NA	NA
ASV_369	0	0	0	0	0	0	0	0	0	3	0	0	d__Fungi; p__Ascomycota; c__Dothideomycetes; o__Pleosporales; f__Didymellaceae; g__Phoma; s__Phoma_herbarum	Didymellaceae	F971F4FB-F68A-481E-B5F1-2BF2B753AA5D	508292	9	Pathotroph-Saprotroph	Animal Pathogen-Plant Pathogen-Undefined Saprotroph	Possible	Microfungus	NULL	NULL	Tedersoo L, et al. 2014. Science 346:e1256688 ((https://doi.org/10.1126/science.1256688))
ASV_1988	0	0	0	0	0	0	0	0	0	3	0	0	d__Fungi; p__Ascomycota; c__Dothideomycetes; o__Pleosporales; f__unclassified_Pleosporales; g__unclassified_Pleosporales; s__unclassified_Pleosporales	NA	NA	NA	NA	NA	NA	NA	NA	NA	NA	NA
ASV_1909	0	0	0	0	0	0	0	0	0	0	3	0	d__Fungi; p__unclassified_Fungi; c__unclassified_Fungi; o__unclassified_Fungi; f__unclassified_Fungi; g__unclassified_Fungi; s__unclassified_Fungi	NA	NA	NA	NA	NA	NA	NA	NA	NA	NA	NA
ASV_1153	0	0	0	0	0	0	0	0	0	0	3	0	d__Fungi; p__Ascomycota; c__Sordariomycetes; o__Xylariales; f__Microdochiaceae; g__Microdochium; s__unclassified_Microdochium	Microdochium	1CB1C8E5-36B9-11D5-9548-00D0592D548C	8926	13	Pathotroph-Symbiotroph	Endophyte-|Plant Pathogen|	Possible	Microfungus	NULL	As foliar_endophyte (P玫lme et al. 2020); Dark Septate Endophyte; Decay leaf, fruit, seed (P玫lme et al. 2020)	Mandyam, et al. 2012. Mycorrhiza 22:109-119 ((https://doi.org/10.1007/s00572-011-0386-y)) (as DSE); Tedersoo L, et al. 2014. Science 346:1256688 ((https://doi.org/10.1126/science.1256688)) (as Plant Pathogen); P玫lme S, et al. 2020. Fungal Diversity 105:1-16 ((https://doi.org/10.1007/s13225-020-00466-2))
ASV_260	0	0	0	0	0	0	0	0	0	0	3	0	d__Fungi; p__Ascomycota; c__Sordariomycetes; o__unclassified_Sordariomycetes; f__unclassified_Sordariomycetes; g__unclassified_Sordariomycetes; s__unclassified_Sordariomycetes	NA	NA	NA	NA	NA	NA	NA	NA	NA	NA	NA
ASV_618	0	0	0	0	0	0	0	0	0	0	3	0	d__Fungi; p__unclassified_Fungi; c__unclassified_Fungi; o__unclassified_Fungi; f__unclassified_Fungi; g__unclassified_Fungi; s__unclassified_Fungi	NA	NA	NA	NA	NA	NA	NA	NA	NA	NA	NA
ASV_1054	0	0	0	0	0	0	0	0	0	0	3	0	d__Fungi; p__unclassified_Fungi; c__unclassified_Fungi; o__unclassified_Fungi; f__unclassified_Fungi; g__unclassified_Fungi; s__unclassified_Fungi	NA	NA	NA	NA	NA	NA	NA	NA	NA	NA	NA
ASV_70	0	0	0	0	0	0	0	0	0	0	3	0	d__Fungi; p__Basidiomycota; c__Tremellomycetes; o__Filobasidiales; f__Filobasidiaceae; g__Naganishia; s__Naganishia_diffluens	Naganishia	9B6D8FA6-E3D0-461E-9F42-723585951D4B	9074	13	Saprotroph	|Undefined Saprotroph|	Probable	Yeast	NULL	NULL	P玫lme S, et al. 2020. Fungal Diversity 105:1-16 ((https://doi.org/10.1007/s13225-020-00466-2))
ASV_1940	0	0	0	0	0	0	0	0	0	0	3	0	d__Fungi; p__Chytridiomycota; c__Rhizophydiomycetes; o__Rhizophydiales; f__unidentified; g__unidentified; s__unidentified	NA	NA	NA	NA	NA	NA	NA	NA	NA	NA	NA
ASV_662	0	0	0	0	0	0	0	0	0	0	3	0	d__Fungi; p__unclassified_Fungi; c__unclassified_Fungi; o__unclassified_Fungi; f__unclassified_Fungi; g__unclassified_Fungi; s__unclassified_Fungi	NA	NA	NA	NA	NA	NA	NA	NA	NA	NA	NA
ASV_985	0	0	0	0	0	0	0	0	0	0	3	0	d__Fungi; p__unidentified; c__unidentified; o__unidentified; f__unidentified; g__unidentified; s__unidentified	NA	NA	NA	NA	NA	NA	NA	NA	NA	NA	NA
ASV_804	0	0	0	0	0	0	0	0	0	0	3	0	d__Fungi; p__Ascomycota; c__Eurotiomycetes; o__Eurotiales; f__Aspergillaceae; g__Xeromyces; s__Xeromyces_bisporus	Eurotiales	1CB1CE25-36B9-11D5-9548-00D0592D548C	90472	7	Saprotroph	Undefined Saprotroph	Possible	Microfungus	NULL	NULL	Sterkenburg E, et al. 2015. New Phytologist 207:1145-1158 ((https://doi.org/10.1111/nph.13426))
ASV_646	0	0	0	0	0	0	0	0	0	0	3	0	d__Fungi; p__unidentified; c__unidentified; o__unidentified; f__unidentified; g__unidentified; s__unidentified	NA	NA	NA	NA	NA	NA	NA	NA	NA	NA	NA
ASV_1480	0	0	0	0	0	0	0	0	0	0	3	0	d__Fungi; p__unclassified_Fungi; c__unclassified_Fungi; o__unclassified_Fungi; f__unclassified_Fungi; g__unclassified_Fungi; s__unclassified_Fungi	NA	NA	NA	NA	NA	NA	NA	NA	NA	NA	NA
ASV_183	0	0	0	0	0	0	0	0	0	0	0	3	d__Fungi; p__unidentified; c__unidentified; o__unidentified; f__unidentified; g__unidentified; s__unidentified	NA	NA	NA	NA	NA	NA	NA	NA	NA	NA	NA
ASV_51	0	0	0	0	0	0	0	0	0	0	0	3	d__Fungi; p__unidentified; c__unidentified; o__unidentified; f__unidentified; g__unidentified; s__unidentified	NA	NA	NA	NA	NA	NA	NA	NA	NA	NA	NA
ASV_108	0	0	0	0	0	0	0	0	0	0	0	3	d__Fungi; p__Ascomycota; c__Sordariomycetes; o__Hypocreales; f__unidentified; g__unidentified; s__unidentified	Hypocreales	1CB18E60-36B9-11D5-9548-00D0592D548C	90477	7	Saprotroph	Undefined Saprotroph	Possible	Microfungus	NULL	NULL	Sterkenburg E, et al. 2015. New Phytologist 207:1145-1158 ((https://doi.org/10.1111/nph.13426))
ASV_480	0	0	0	0	0	0	0	0	0	0	0	3	d__Fungi; p__Ascomycota; c__Sordariomycetes; o__Glomerellales; f__Glomerellaceae; g__Colletotrichum; s__Colletotrichum_graminicola	Glomerellaceae	AB0867BB-F14D-4E04-9D64-56A135F63096	504454	9	Pathotroph-Symbiotroph	Endophyte-Plant Pathogen	Probable	Microfungus	NULL	Species are hemibiotic, with an initial endophytic (symptomless) phase that leads to a necrotic phase were significant damage may be caused to the host (Cannon & Kirk 2007)	Cannon PF, Kirk PM. 2007. Fungal Families of the World. CAB International, Cambridge (ISBN: 978-0851998275)
ASV_446	0	0	0	0	0	0	0	0	0	0	0	3	d__Fungi; p__unclassified_Fungi; c__unclassified_Fungi; o__unclassified_Fungi; f__unclassified_Fungi; g__unclassified_Fungi; s__unclassified_Fungi	NA	NA	NA	NA	NA	NA	NA	NA	NA	NA	NA
ASV_1533	0	28	0	0	0	0	0	0	0	0	0	3	d__Fungi; p__Ascomycota; c__Dothideomycetes; o__Pleosporales; f__Phaeosphaeriaceae; g__Setophaeosphaeria; s__Setophaeosphaeria_badalingensis	Phaeosphaeriaceae	1CB1CD8E-36B9-11D5-9548-00D0592D548C	81637	9	Pathotroph-Saprotroph	Fungal Parasite-Plant Pathogen-Plant Saprotroph	Probable	Microfungus	NULL	Necrotrophic or saprobic on a wide range of plants, especially monocotyledons; a few species parasitic on other fungi (Cannon & Kirk 2007)	Cannon PF, Kirk PM. 2007. Fungal Families of the World. CAB International, Cambridge (ISBN: 978-0851998275)
ASV_1144	0	0	0	0	0	0	0	0	0	0	0	0	d__Fungi; p__unidentified; c__unidentified; o__unidentified; f__unidentified; g__unidentified; s__unidentified	NA	NA	NA	NA	NA	NA	NA	NA	NA	NA	NA
ASV_640	0	0	0	0	0	0	0	0	0	0	0	0	d__Fungi; p__Ascomycota; c__Sordariomycetes; o__Hypocreales; f__Hypocreales_fam_Incertae_sedis; g__Acremonium; s__unidentified	Hypocreales	1CB18E60-36B9-11D5-9548-00D0592D548C	90477	7	Saprotroph	Undefined Saprotroph	Possible	Microfungus	NULL	NULL	Sterkenburg E, et al. 2015. New Phytologist 207:1145-1158 ((https://doi.org/10.1111/nph.13426))
ASV_1217	0	0	0	0	0	0	0	0	0	0	0	0	d__Fungi; p__unclassified_Fungi; c__unclassified_Fungi; o__unclassified_Fungi; f__unclassified_Fungi; g__unclassified_Fungi; s__unclassified_Fungi	NA	NA	NA	NA	NA	NA	NA	NA	NA	NA	NA
ASV_1695	0	0	0	0	0	0	0	0	0	0	0	0	d__Fungi; p__unclassified_Fungi; c__unclassified_Fungi; o__unclassified_Fungi; f__unclassified_Fungi; g__unclassified_Fungi; s__unclassified_Fungi	NA	NA	NA	NA	NA	NA	NA	NA	NA	NA	NA
ASV_1703	21	5	45	141	41	16	0	0	0	0	0	0	d__Fungi; p__Ascomycota; c__Orbiliomycetes; o__Orbiliales; f__Orbiliaceae; g__Arthrobotrys; s__Arthrobotrys_brochopaga	Orbiliaceae	1CB19716-36B9-11D5-9548-00D0592D548C	81091	9	Saprotroph	Wood Saprotroph	Probable	Microfungus	NULL	Saprobic, found especially on wood in both wet and dry habitats. Many species are nematophagous, forming adhesive knobs, nets or ring-like traps in the presence of a food source; perhaps a strategy for life in low-nitrogen environments. There have been reports of associations with algae for a few species, but an established lichen association appears not to exist (Cannon & Kirk 2007)	Cannon PF, Kirk PM. 2007. Fungal Families of the World. CAB International, Cambridge (ISBN: 978-0851998275)
ASV_1525	0	0	0	0	0	0	0	0	0	0	0	0	d__Fungi; p__unclassified_Fungi; c__unclassified_Fungi; o__unclassified_Fungi; f__unclassified_Fungi; g__unclassified_Fungi; s__unclassified_Fungi	NA	NA	NA	NA	NA	NA	NA	NA	NA	NA	NA
ASV_1822	0	0	0	0	0	0	0	0	0	0	0	0	d__Fungi; p__unidentified; c__unidentified; o__unidentified; f__unidentified; g__unidentified; s__unidentified	NA	NA	NA	NA	NA	NA	NA	NA	NA	NA	NA
ASV_1058	0	0	0	0	0	0	2	0	0	0	0	0	d__Fungi; p__unidentified; c__unidentified; o__unidentified; f__unidentified; g__unidentified; s__unidentified	NA	NA	NA	NA	NA	NA	NA	NA	NA	NA	NA
ASV_1404	0	0	0	0	0	0	2	0	0	0	0	0	d__Fungi; p__Ascomycota; c__Sordariomycetes; o__unclassified_Sordariomycetes; f__unclassified_Sordariomycetes; g__unclassified_Sordariomycetes; s__unclassified_Sordariomycetes	NA	NA	NA	NA	NA	NA	NA	NA	NA	NA	NA
ASV_1094	0	0	0	0	0	0	2	0	0	0	0	0	d__Fungi; p__Ascomycota; c__Sordariomycetes; o__unclassified_Sordariomycetes; f__unclassified_Sordariomycetes; g__unclassified_Sordariomycetes; s__unclassified_Sordariomycetes	NA	NA	NA	NA	NA	NA	NA	NA	NA	NA	NA
ASV_653	0	0	0	0	0	0	2	0	0	0	0	0	d__Fungi; p__unclassified_Fungi; c__unclassified_Fungi; o__unclassified_Fungi; f__unclassified_Fungi; g__unclassified_Fungi; s__unclassified_Fungi	NA	NA	NA	NA	NA	NA	NA	NA	NA	NA	NA
ASV_1406	0	0	0	0	0	0	2	0	0	0	0	0	d__Fungi; p__Ascomycota; c__Leotiomycetes; o__Helotiales; f__unclassified_Helotiales; g__unclassified_Helotiales; s__unclassified_Helotiales	NA	NA	NA	NA	NA	NA	NA	NA	NA	NA	NA
ASV_1858	0	0	0	0	0	0	2	0	0	0	0	0	d__Fungi; p__Ascomycota; c__Dothideomycetes; o__Pleosporales; f__Coniothyriaceae; g__Coniothyrium; s__unidentified	Coniothyrium	1CB18491-36B9-11D5-9548-00D0592D548C	7765	13	Pathotroph-Saprotroph	Fungal Parasite-|Plant Pathogen|-Plant Saprotroph-Wood Saprotroph	Highly Probable	Microfungus	Soft Rot	As litter_saprotroph (P玫lme et al. 2020); As mycoparasite (P玫lme et al. 2020); Decay leaf, fruit, seed, wood (P玫lme et al. 2020)	Duncan CG, Eslyn WE. 1966. Mycologia 58:642-664 ((https://doi.org/10.2307/3757045)); Nilsson T. 1973. Studia Forestalia Suecica 104:1-40 ((https://res.slu.se/id/publ/125502)); Seehann G, et al. 1975. List of Fungi in Soft-Rot Tissue Tests. Institute fur Holzbiologie und Holzschutz, Bundesforschungsanstalt fur Forst - und Holzwirtshaft, Hamburg - Lohbrugge, Germany ((https://www.irg-wp.com/irgdocs…
ASV_1781	0	0	0	0	0	0	2	0	0	0	0	0	d__Fungi; p__unidentified; c__unidentified; o__unidentified; f__unidentified; g__unidentified; s__unidentified	NA	NA	NA	NA	NA	NA	NA	NA	NA	NA	NA
ASV_1548	0	0	0	0	0	0	2	0	0	0	0	0	d__Fungi; p__unidentified; c__unidentified; o__unidentified; f__unidentified; g__unidentified; s__unidentified	NA	NA	NA	NA	NA	NA	NA	NA	NA	NA	NA
ASV_115	0	0	0	0	0	0	2	0	0	0	0	0	d__Fungi; p__Mucoromycota; c__Mucoromycetes; o__Mucorales; f__Cunninghamellaceae; g__Cunninghamella; s__Cunninghamella_echinulata	Mucorales	E9EACC48-A88C-44D4-86AF-465FE43B31FA	816394	7	Saprotroph	Undefined Saprotroph	Possible	Microfungus	NULL	NULL	Sterkenburg E, et al. 2015. New Phytologist 207:1145-1158 ((https://doi.org/10.1111/nph.13426))
ASV_77	0	0	0	0	0	0	2	0	0	0	0	0	d__Fungi; p__Ascomycota; c__Dothideomycetes; o__Pleosporales; f__Didymellaceae; g__Neoascochyta; s__Neoascochyta_paspali	Didymellaceae	F971F4FB-F68A-481E-B5F1-2BF2B753AA5D	508292	9	Pathotroph-Saprotroph	Animal Pathogen-Plant Pathogen-Undefined Saprotroph	Possible	Microfungus	NULL	NULL	Tedersoo L, et al. 2014. Science 346:e1256688 ((https://doi.org/10.1126/science.1256688))
ASV_642	0	0	0	0	0	0	2	0	0	0	0	0	d__Fungi; p__unidentified; c__unidentified; o__unidentified; f__unidentified; g__unidentified; s__unidentified	NA	NA	NA	NA	NA	NA	NA	NA	NA	NA	NA
ASV_1972	0	0	0	0	0	0	2	0	0	0	0	0	d__Fungi; p__Ascomycota; c__Leotiomycetes; o__Thelebolales; f__Thelebolaceae; g__Thelebolus; s__Thelebolus_globosus	Thelebolus	1CB1CBF3-36B9-11D5-9548-00D0592D548C	5419	13	Saprotroph-Symbiotroph	|Dung Saprotroph|-Endophyte-Plant Saprotroph-Undefined Saprotroph	Probable	Microfungus	NULL	As foliar_endophyte (P玫lme et al. 2020); As litter_saprotroph (P玫lme et al. 2020); culture (David et al. 2016); Decay leaf, fruit, seed, dung (P玫lme et al. 2020); Endophyte detection method	Bills GF, et al. 2013. Current Opinion in Microbiology 16:549-565 ((https://doi.org/10.1016/j.mib.2013.08.001)); Tedersoo L, et al. 2014. Science 346:e1256688 ((https://doi.org/10.1126/science.1256688)); David AS, et al. 2016. Microbial Ecology 71:912-926 ((https://doi.org/10.1007/s00248-015-0712-6)); P玫lme S, et al. 2020. Fungal Diversity 105:1-16 ((https://doi.org/10.1007/s13225-020-00466-2))
ASV_464	0	0	0	0	0	0	2	0	0	0	0	0	d__Fungi; p__unidentified; c__unidentified; o__unidentified; f__unidentified; g__unidentified; s__unidentified	NA	NA	NA	NA	NA	NA	NA	NA	NA	NA	NA
ASV_890	0	0	0	0	0	0	0	2	0	0	0	0	d__Fungi; p__Ascomycota; c__Sordariomycetes; o__unclassified_Sordariomycetes; f__unclassified_Sordariomycetes; g__unclassified_Sordariomycetes; s__unclassified_Sordariomycetes	NA	NA	NA	NA	NA	NA	NA	NA	NA	NA	NA
ASV_1160	0	0	0	0	0	0	0	2	0	0	0	0	d__Fungi; p__Ascomycota; c__Sordariomycetes; o__Hypocreales; f__Hypocreaceae; g__Trichoderma; s__Trichoderma_atroviride	Hypocreales	1CB18E60-36B9-11D5-9548-00D0592D548C	90477	7	Saprotroph	Undefined Saprotroph	Possible	Microfungus	NULL	NULL	Sterkenburg E, et al. 2015. New Phytologist 207:1145-1158 ((https://doi.org/10.1111/nph.13426))
ASV_1207	71	0	0	0	0	0	0	2	0	0	0	0	d__Fungi; p__unclassified_Fungi; c__unclassified_Fungi; o__unclassified_Fungi; f__unclassified_Fungi; g__unclassified_Fungi; s__unclassified_Fungi	NA	NA	NA	NA	NA	NA	NA	NA	NA	NA	NA
ASV_636	0	0	0	0	0	0	0	2	0	0	0	0	d__Fungi; p__Basidiomycota; c__Agaricomycetes; o__Polyporales; f__Meruliaceae; g__Phanerochaete; s__Phanerochaete_chrysosporium	Meruliaceae	9E12B0B5-1D82-4978-AF3D-6EC22C257619	89005	9	Pathotroph-Saprotroph	Plant Pathogen-Undefined Saprotroph	Probable	Corticioid-Polyporoid	NULL	Saprobic or parasitic on woody plants, causing a white rot (Cannon & Kirk 2007)	Cannon PF, Kirk PM. 2007. Fungal Families of the World. CAB International, Cambridge (ISBN: 978-0851998275)
ASV_420	0	0	0	0	0	0	0	2	0	0	0	0	d__Fungi; p__unclassified_Fungi; c__unclassified_Fungi; o__unclassified_Fungi; f__unclassified_Fungi; g__unclassified_Fungi; s__unclassified_Fungi	NA	NA	NA	NA	NA	NA	NA	NA	NA	NA	NA
ASV_2018	0	0	0	0	0	0	0	2	0	0	0	0	d__Fungi; p__unclassified_Fungi; c__unclassified_Fungi; o__unclassified_Fungi; f__unclassified_Fungi; g__unclassified_Fungi; s__unclassified_Fungi	NA	NA	NA	NA	NA	NA	NA	NA	NA	NA	NA
ASV_1479	0	0	0	0	0	0	0	1	0	0	0	0	d__Fungi; p__Ascomycota; c__Eurotiomycetes; o__Eurotiales; f__Aspergillaceae; g__Aspergillus; s__Aspergillus_chlamydosporus	Eurotiales	1CB1CE25-36B9-11D5-9548-00D0592D548C	90472	7	Saprotroph	Undefined Saprotroph	Possible	Microfungus	NULL	NULL	Sterkenburg E, et al. 2015. New Phytologist 207:1145-1158 ((https://doi.org/10.1111/nph.13426))
ASV_144	238	0	0	0	0	0	0	2	0	0	0	0	d__Fungi; p__Ascomycota; c__Leotiomycetes; o__Helotiales; f__unidentified; g__unidentified; s__unidentified	NA	NA	NA	NA	NA	NA	NA	NA	NA	NA	NA
ASV_1521	0	0	0	0	0	0	0	2	0	0	0	0	d__Fungi; p__Basidiomycota; c__Wallemiomycetes; o__Wallemiales; f__Wallemiaceae; g__Wallemia; s__unclassified_Wallemia	Wallemia	1AFF3730-16EA-11D6-BEBB-00508BCA8DE8	10428	13	Saprotroph	|Undefined Saprotroph|	Probable	Microfungus	NULL	Decay sugar-rich substrates (P玫lme et al. 2020)	Tedersoo L, et al. 2014. Science 346:e1256688 ((https://doi.org/10.1126/science.1256688)); P玫lme S, et al. 2020. Fungal Diversity 105:1-16 ((https://doi.org/10.1007/s13225-020-00466-2))
ASV_2023	0	0	0	0	0	0	0	2	0	0	0	0	d__Fungi; p__Basidiomycota; c__unclassified_Basidiomycota; o__unclassified_Basidiomycota; f__unclassified_Basidiomycota; g__unclassified_Basidiomycota; s__unclassified_Basidiomycota	NA	NA	NA	NA	NA	NA	NA	NA	NA	NA	NA
ASV_179	0	0	0	0	0	0	0	2	0	0	0	0	d__Fungi; p__Ascomycota; c__Dothideomycetes; o__Pleosporales; f__Sporormiaceae; g__Preussia; s__unclassified_Preussia	Sporormiaceae	1CB1CDD8-36B9-11D5-9548-00D0592D548C	81414	9	Saprotroph	Dung Saprotroph-Plant Saprotroph	Probable	Microfungus	NULL	Saprobic, associated with dung and rotting vegetation (Cannon & Kirk 2007)	Cannon PF, Kirk PM. 2007. Fungal Families of the World. CAB International, Cambridge (ISBN: 978-0851998275)
ASV_1628	0	0	0	0	0	0	0	2	0	0	0	0	d__Fungi; p__Basidiomycota; c__Agaricomycetes; o__Agaricales; f__Psathyrellaceae; g__Coprinopsis; s__Coprinopsis_nivea	Psathyrellaceae	F36155B5-ADC2-4C2C-83F3-2D3778EA9B7F	82127	9	Saprotroph	Dung Saprotroph-Plant Saprotroph-Wood Saprotroph	Probable	Agaricoid	NULL	Saprobic, in grass, on dung, rotten wood and similar substrata (Cannon & Kirk 2007)	Cannon PF, Kirk PM. 2007. Fungal Families of the World. CAB International, Cambridge (ISBN: 978-0851998275)
ASV_1452	0	0	0	0	0	0	0	2	0	0	0	0	d__Fungi; p__Basidiomycota; c__Agaricomycetes; o__Agaricales; f__Psathyrellaceae; g__Coprinopsis; s__Coprinopsis_calospora	Psathyrellaceae	F36155B5-ADC2-4C2C-83F3-2D3778EA9B7F	82127	9	Saprotroph	Dung Saprotroph-Plant Saprotroph-Wood Saprotroph	Probable	Agaricoid	NULL	Saprobic, in grass, on dung, rotten wood and similar substrata (Cannon & Kirk 2007)	Cannon PF, Kirk PM. 2007. Fungal Families of the World. CAB International, Cambridge (ISBN: 978-0851998275)
ASV_317	0	0	0	0	0	0	0	0	2	0	0	0	d__Fungi; p__unidentified; c__unidentified; o__unidentified; f__unidentified; g__unidentified; s__unidentified	NA	NA	NA	NA	NA	NA	NA	NA	NA	NA	NA
ASV_1352	0	0	0	0	0	0	0	0	2	0	0	0	d__Fungi; p__unidentified; c__unidentified; o__unidentified; f__unidentified; g__unidentified; s__unidentified	NA	NA	NA	NA	NA	NA	NA	NA	NA	NA	NA
ASV_1360	18	3	31	0	0	0	0	0	2	0	0	0	d__Fungi; p__unidentified; c__unidentified; o__unidentified; f__unidentified; g__unidentified; s__unidentified	NA	NA	NA	NA	NA	NA	NA	NA	NA	NA	NA
ASV_1578	0	0	0	0	0	0	0	0	2	0	0	0	d__Fungi; p__Ascomycota; c__Dothideomycetes; o__Dothideales; f__Dothideales_fam_Incertae_sedis; g__Selenophoma; s__Selenophoma_mahoniae	Selenophoma	1CB1CB52-36B9-11D5-9548-00D0592D548C	9869	13	Saprotroph	Undefined Saprotroph-|Wood Saprotroph|	Probable	Microfungus	NULL	Decay: wood (P玫lme et al. 2020)	Tedersoo L, et al. 2014. Science 346:e1256688 ((https://doi.org/10.1126/science.1256688)); P玫lme S, et al. 2020. Fungal Diversity 105:1-16 ((https://doi.org/10.1007/s13225-020-00466-2))
ASV_1367	0	0	0	0	0	0	0	0	2	0	0	0	d__Fungi; p__Ascomycota; c__Sordariomycetes; o__Hypocreales; f__Bionectriaceae; g__Hydropisphaera; s__Hydropisphaera_fungicola	Bionectriaceae	1CB1CCCB-36B9-11D5-9548-00D0592D548C	82088	9	Pathotroph-Saprotroph	Algal Parasite-Bryophyte Parasite-Fungal Parasite-Undefined Saprotroph	Probable	Microfungus	NULL	Associated with plant material, especially on wood and herbaceous debris, or with algae, bryophyte or other fungi, rarely pathogenic (Cannon & Kirk 2007)	Cannon PF, Kirk PM. 2007. Fungal Families of the World. CAB International, Cambridge (ISBN: 978-0851998275)
ASV_368	0	0	0	0	0	0	0	0	2	0	0	0	d__Fungi; p__Ascomycota; c__Sordariomycetes; o__Sordariales; f__Lasiosphaeriaceae; g__Immersiella; s__Immersiella_caudata	Lasiosphaeriaceae	1CB1CD4A-36B9-11D5-9548-00D0592D548C	80930	9	Saprotroph	Undefined Saprotroph	Probable	Microfungus	NULL	Saprobes found dung, soil and rotting vegetation (Cannon & Kirk 2007)	Cannon PF, Kirk PM. 2007. Fungal Families of the World. CAB International, Cambridge (ISBN: 978-0851998275)
ASV_840	0	0	0	0	0	0	0	0	2	0	0	0	d__Fungi; p__Ascomycota; c__Sordariomycetes; o__Hypocreales; f__unidentified; g__unidentified; s__unidentified	Hypocreales	1CB18E60-36B9-11D5-9548-00D0592D548C	90477	7	Saprotroph	Undefined Saprotroph	Possible	Microfungus	NULL	NULL	Sterkenburg E, et al. 2015. New Phytologist 207:1145-1158 ((https://doi.org/10.1111/nph.13426))
ASV_71	0	0	0	0	0	0	0	0	2	0	0	0	d__Fungi; p__unclassified_Fungi; c__unclassified_Fungi; o__unclassified_Fungi; f__unclassified_Fungi; g__unclassified_Fungi; s__unclassified_Fungi	NA	NA	NA	NA	NA	NA	NA	NA	NA	NA	NA
ASV_843	0	0	0	0	0	0	0	0	2	0	0	0	d__Fungi; p__Ascomycota; c__Dothideomycetes; o__Pleosporales; f__Didymellaceae; g__Phoma; s__Phoma_herbarum	Didymellaceae	F971F4FB-F68A-481E-B5F1-2BF2B753AA5D	508292	9	Pathotroph-Saprotroph	Animal Pathogen-Plant Pathogen-Undefined Saprotroph	Possible	Microfungus	NULL	NULL	Tedersoo L, et al. 2014. Science 346:e1256688 ((https://doi.org/10.1126/science.1256688))
ASV_1738	0	0	0	0	0	0	0	0	2	0	0	0	d__Fungi; p__unclassified_Fungi; c__unclassified_Fungi; o__unclassified_Fungi; f__unclassified_Fungi; g__unclassified_Fungi; s__unclassified_Fungi	NA	NA	NA	NA	NA	NA	NA	NA	NA	NA	NA
ASV_553	0	5	0	0	0	0	0	0	2	0	0	0	d__Fungi; p__Ascomycota; c__Dothideomycetes; o__Pleosporales; f__Cucurbitariaceae; g__Pyrenochaeta; s__unidentified	Cucurbitariaceae	E7FBF69C-E136-452E-91BC-894D30ABD816	816502	9	Pathotroph-Saprotroph	Plant Pathogen-Wood Saprotroph	Probable	Microfungus	NULL	Necrotrophic or saprobic on woody plants (Cannon & Kirk 2007)	Cannon PF, Kirk PM. 2007. Fungal Families of the World. CAB International, Cambridge (ISBN: 978-0851998275); Tedersoo L, et al. 2014. Science 346:e1256688 ((https://doi.org/10.1126/science.1256688))
ASV_1451	0	0	0	0	0	0	0	0	2	0	0	0	d__Fungi; p__unclassified_Fungi; c__unclassified_Fungi; o__unclassified_Fungi; f__unclassified_Fungi; g__unclassified_Fungi; s__unclassified_Fungi	NA	NA	NA	NA	NA	NA	NA	NA	NA	NA	NA
ASV_1619	0	0	0	0	0	0	0	0	0	0	0	0	d__Fungi; p__unclassified_Fungi; c__unclassified_Fungi; o__unclassified_Fungi; f__unclassified_Fungi; g__unclassified_Fungi; s__unclassified_Fungi	NA	NA	NA	NA	NA	NA	NA	NA	NA	NA	NA
ASV_1771	0	0	0	0	0	0	0	0	0	0	0	0	d__Fungi; p__unidentified; c__unidentified; o__unidentified; f__unidentified; g__unidentified; s__unidentified	NA	NA	NA	NA	NA	NA	NA	NA	NA	NA	NA
ASV_1949	0	0	0	0	0	0	0	0	0	0	0	0	d__Fungi; p__Basidiomycota; c__Ustilaginomycetes; o__Ustilaginales; f__Ustilaginaceae; g__Ustilago; s__Ustilago_crameri	Ustilaginaceae	1CB1CDFA-36B9-11D5-9548-00D0592D548C	81513	9	Pathotroph	Plant Pathogen	Probable	Facultative Yeast-Smut	NULL	Biotrophic in living tissue of Gramineae and Cyperaceae (Cannon & Kirk 2007)	Cannon PF, Kirk PM. 2007. Fungal Families of the World. CAB International, Cambridge (ISBN: 978-0851998275)
ASV_1226	0	0	0	0	0	0	0	0	0	0	0	0	d__Fungi; p__Ascomycota; c__Sordariomycetes; o__Myrmecridiales; f__Myrmecridiaceae; g__Myrmecridium; s__Myrmecridium_thailandicum	Myrmecridium	395E1C6C-3FFD-409C-89D5-DCB0FDD01DE7	504559	13	Saprotroph	|Undefined Saprotroph|	Probable	Microfungus	NULL	As soil_saprotroph (P玫lme et al. 2020); Decay soil (P玫lme et al. 2020)	Tedersoo L, et al. 2014. Science 346:e1256688 ((https://doi.org/10.1126/science.1256688)); P玫lme S, et al. 2020. Fungal Diversity 105:1-16 ((https://doi.org/10.1007/s13225-020-00466-2))
ASV_1274	0	0	0	0	0	0	0	0	0	0	0	0	d__Fungi; p__Ascomycota; c__Saccharomycetes; o__Saccharomycetales; f__unidentified; g__unidentified; s__unidentified	Saccharomycetales	B73A15F4-AB90-4E11-B6D7-E0BE710B986C	816369	7	Saprotroph	Undefined Saprotroph	Possible	Yeast	NULL	NULL	Sterkenburg E, et al. 2015. New Phytologist 207:1145-1158 ((https://doi.org/10.1111/nph.13426))
ASV_468	0	0	0	0	0	0	0	0	0	0	0	0	d__Fungi; p__Ascomycota; c__unclassified_Ascomycota; o__unclassified_Ascomycota; f__unclassified_Ascomycota; g__unclassified_Ascomycota; s__unclassified_Ascomycota	NA	NA	NA	NA	NA	NA	NA	NA	NA	NA	NA
ASV_1637	0	0	0	0	0	0	0	0	0	0	0	0	d__Fungi; p__unclassified_Fungi; c__unclassified_Fungi; o__unclassified_Fungi; f__unclassified_Fungi; g__unclassified_Fungi; s__unclassified_Fungi	NA	NA	NA	NA	NA	NA	NA	NA	NA	NA	NA
ASV_761	0	0	0	0	0	0	0	0	0	2	0	0	d__Fungi; p__unidentified; c__unidentified; o__unidentified; f__unidentified; g__unidentified; s__unidentified	NA	NA	NA	NA	NA	NA	NA	NA	NA	NA	NA
ASV_1504	0	0	0	0	0	0	0	0	0	2	0	0	d__Fungi; p__unclassified_Fungi; c__unclassified_Fungi; o__unclassified_Fungi; f__unclassified_Fungi; g__unclassified_Fungi; s__unclassified_Fungi	NA	NA	NA	NA	NA	NA	NA	NA	NA	NA	NA
ASV_139	0	0	0	0	0	0	0	0	0	2	0	0	d__Fungi; p__unclassified_Fungi; c__unclassified_Fungi; o__unclassified_Fungi; f__unclassified_Fungi; g__unclassified_Fungi; s__unclassified_Fungi	NA	NA	NA	NA	NA	NA	NA	NA	NA	NA	NA
ASV_463	0	0	0	0	0	0	0	0	0	2	0	0	d__Fungi; p__unclassified_Fungi; c__unclassified_Fungi; o__unclassified_Fungi; f__unclassified_Fungi; g__unclassified_Fungi; s__unclassified_Fungi	NA	NA	NA	NA	NA	NA	NA	NA	NA	NA	NA
ASV_1375	0	0	0	0	0	0	0	0	0	2	0	0	d__Fungi; p__unclassified_Fungi; c__unclassified_Fungi; o__unclassified_Fungi; f__unclassified_Fungi; g__unclassified_Fungi; s__unclassified_Fungi	NA	NA	NA	NA	NA	NA	NA	NA	NA	NA	NA
ASV_200	0	0	0	0	0	0	0	0	0	2	0	0	d__Fungi; p__unidentified; c__unidentified; o__unidentified; f__unidentified; g__unidentified; s__unidentified	NA	NA	NA	NA	NA	NA	NA	NA	NA	NA	NA
ASV_503	0	0	0	0	0	0	0	0	0	2	0	0	d__Fungi; p__unclassified_Fungi; c__unclassified_Fungi; o__unclassified_Fungi; f__unclassified_Fungi; g__unclassified_Fungi; s__unclassified_Fungi	NA	NA	NA	NA	NA	NA	NA	NA	NA	NA	NA
ASV_589	0	0	0	0	0	0	0	0	0	2	0	0	d__Fungi; p__Ascomycota; c__Eurotiomycetes; o__Eurotiales; f__unclassified_Eurotiales; g__unclassified_Eurotiales; s__unclassified_Eurotiales	Eurotiales	1CB1CE25-36B9-11D5-9548-00D0592D548C	90472	7	Saprotroph	Undefined Saprotroph	Possible	Microfungus	NULL	NULL	Sterkenburg E, et al. 2015. New Phytologist 207:1145-1158 ((https://doi.org/10.1111/nph.13426))
ASV_1979	0	0	0	0	0	0	0	0	0	2	0	0	d__Fungi; p__unidentified; c__unidentified; o__unidentified; f__unidentified; g__unidentified; s__unidentified	NA	NA	NA	NA	NA	NA	NA	NA	NA	NA	NA
ASV_545	0	0	0	0	0	0	0	0	0	2	0	0	d__Fungi; p__unclassified_Fungi; c__unclassified_Fungi; o__unclassified_Fungi; f__unclassified_Fungi; g__unclassified_Fungi; s__unclassified_Fungi	NA	NA	NA	NA	NA	NA	NA	NA	NA	NA	NA
ASV_841	0	0	0	0	0	0	0	0	0	2	0	0	d__Fungi; p__Basidiomycota; c__Agaricomycetes; o__Phallales; f__Phallaceae; g__Phallus; s__Phallus_rugulosus	Phallaceae	1CB1CD91-36B9-11D5-9548-00D0592D548C	81146	9	Saprotroph	Litter Saprotroph-Soil Saprotroph-Wood Saprotroph	Probable	Phalloid	NULL	Common name - stinkhorn; Saprobic, on soil or decaying wood, with spores dispersed by insects that are attracted to the fruit bodies by their distictive foetid smell (Cannon & Kirk 2007)	Cannon PF, Kirk PM. 2007. Fungal Families of the World. CAB International, Cambridge (ISBN: 978-0851998275)
ASV_1602	0	0	0	0	0	0	0	0	0	0	2	0	d__Fungi; p__unidentified; c__unidentified; o__unidentified; f__unidentified; g__unidentified; s__unidentified	NA	NA	NA	NA	NA	NA	NA	NA	NA	NA	NA
ASV_1614	0	0	0	0	0	0	0	0	0	0	2	0	d__Fungi; p__unidentified; c__unidentified; o__unidentified; f__unidentified; g__unidentified; s__unidentified	NA	NA	NA	NA	NA	NA	NA	NA	NA	NA	NA
ASV_1661	0	0	0	0	0	0	0	0	0	0	2	0	d__Fungi; p__unclassified_Fungi; c__unclassified_Fungi; o__unclassified_Fungi; f__unclassified_Fungi; g__unclassified_Fungi; s__unclassified_Fungi	NA	NA	NA	NA	NA	NA	NA	NA	NA	NA	NA
ASV_812	0	8	0	0	0	21	0	0	0	0	2	0	d__Fungi; p__Ascomycota; c__Sordariomycetes; o__Xylariales; f__Apiosporaceae; g__Arthrinium; s__unclassified_Arthrinium	Apiosporaceae	1CB1CCB5-36B9-11D5-9548-00D0592D548C	81935	9	Saprotroph	Plant Saprotroph	Probable	NULL	NULL	Saprobic on dead plant parts, especially of palms, grasses etc., also isolated from soil (Cannon & Kirk 2007)	Cannon PF, Kirk PM. 2007. Fungal Families of the World. CAB International, Cambridge (ISBN: 978-0851998275)
ASV_1586	0	0	0	0	0	0	0	0	0	0	2	0	d__Fungi; p__Ascomycota; c__Sordariomycetes; o__unclassified_Sordariomycetes; f__unclassified_Sordariomycetes; g__unclassified_Sordariomycetes; s__unclassified_Sordariomycetes	NA	NA	NA	NA	NA	NA	NA	NA	NA	NA	NA
ASV_1519	0	0	0	0	0	0	0	0	0	0	2	0	d__Fungi; p__unclassified_Fungi; c__unclassified_Fungi; o__unclassified_Fungi; f__unclassified_Fungi; g__unclassified_Fungi; s__unclassified_Fungi	NA	NA	NA	NA	NA	NA	NA	NA	NA	NA	NA
ASV_1181	0	0	0	0	0	0	0	0	0	0	2	0	d__Fungi; p__unclassified_Fungi; c__unclassified_Fungi; o__unclassified_Fungi; f__unclassified_Fungi; g__unclassified_Fungi; s__unclassified_Fungi	NA	NA	NA	NA	NA	NA	NA	NA	NA	NA	NA
ASV_631	0	0	0	0	0	0	0	0	0	0	2	0	d__Fungi; p__unidentified; c__unidentified; o__unidentified; f__unidentified; g__unidentified; s__unidentified	NA	NA	NA	NA	NA	NA	NA	NA	NA	NA	NA
ASV_881	0	0	0	0	0	0	0	0	0	0	0	2	d__Fungi; p__unidentified; c__unidentified; o__unidentified; f__unidentified; g__unidentified; s__unidentified	NA	NA	NA	NA	NA	NA	NA	NA	NA	NA	NA
ASV_101	0	0	0	0	0	0	0	0	0	0	0	2	d__Fungi; p__Ascomycota; c__unclassified_Ascomycota; o__unclassified_Ascomycota; f__unclassified_Ascomycota; g__unclassified_Ascomycota; s__unclassified_Ascomycota	NA	NA	NA	NA	NA	NA	NA	NA	NA	NA	NA
ASV_40	0	0	0	0	0	0	0	0	0	0	0	2	d__Fungi; p__Ascomycota; c__Sordariomycetes; o__Glomerellales; f__Plectosphaerellaceae; g__Verticillium; s__Verticillium_klebahnii	Plectosphaerellaceae	949EA3B2-2675-497F-B8DF-EF9CD336728F	510694	13	Pathotroph-Saprotroph-Symbiotroph	Animal Pathogen-Endophyte-Fungal Parasite-Plant Pathogen-Wood Saprotroph	Possible	Microfungus	NULL	NULL	Duncan CG, Eslyn WE. 1966. Mycologia 58:642-645 ((https://doi.org/10.2307/3757045)); Nilsson T. 1973. Studia Forestalia Suecica 104:1-40 ((https://pub.epsilon.slu.se/5711/)); Worrall JJ, et al. 1997. Mycologia 89:199-219 ((https://doi.org/10.2307/3761073)); Hanada RE, et al. 2010. Fungal Biology 114:901-910 ((https://doi.org/10.1016/j.funbio.2010.08.006)); Del Olmo-Ruiz M, Arnold AE. 2014. Mycolo…
ASV_1639	0	0	0	0	0	0	0	0	0	0	0	2	d__Fungi; p__Ascomycota; c__Sordariomycetes; o__Hypocreales; f__Nectriaceae; g__Cylindrocarpon; s__unidentified	Nectriaceae	1CB1CD7A-36B9-11D5-9548-00D0592D548C	81059	9	Pathotroph-Saprotroph-Symbiotroph	Animal Pathogen-Endophyte-Fungal Parasite-Lichen Parasite-Plant Pathogen-Wood Saprotroph	Possible	Microfungus	NULL	Fusarium species are amongst the economically significant plant pathogens (Cannon & Kirk 2007)	Cannon PF, Kirk PM. 2007. Fungal Families of the World. CAB International, Cambridge (ISBN: 978-0851998275); Hirooka Y, et al. 2012. Studies in Mycology 711-210 ((https://doi.org/10.3114/sim0001)); Tedersoo L, et al. 2014. Science 346:e1256688 ((https://doi.org/10.1126/science.1256688)); The American Phytopathological Society Common Names of Plant Diseases ((http://www.apsnet.org/publications/com…
ASV_350	0	0	0	0	0	0	0	0	0	0	0	2	d__Fungi; p__unclassified_Fungi; c__unclassified_Fungi; o__unclassified_Fungi; f__unclassified_Fungi; g__unclassified_Fungi; s__unclassified_Fungi	NA	NA	NA	NA	NA	NA	NA	NA	NA	NA	NA
ASV_1161	0	0	0	0	0	0	0	0	0	0	0	2	d__Fungi; p__unidentified; c__unidentified; o__unidentified; f__unidentified; g__unidentified; s__unidentified	NA	NA	NA	NA	NA	NA	NA	NA	NA	NA	NA
ASV_1132	0	0	0	0	0	0	0	0	0	0	0	2	d__Fungi; p__Basidiomycota; c__Wallemiomycetes; o__Wallemiales; f__Wallemiaceae; g__Wallemia; s__unclassified_Wallemia	Wallemia	1AFF3730-16EA-11D6-BEBB-00508BCA8DE8	10428	13	Saprotroph	|Undefined Saprotroph|	Probable	Microfungus	NULL	Decay sugar-rich substrates (P玫lme et al. 2020)	Tedersoo L, et al. 2014. Science 346:e1256688 ((https://doi.org/10.1126/science.1256688)); P玫lme S, et al. 2020. Fungal Diversity 105:1-16 ((https://doi.org/10.1007/s13225-020-00466-2))
ASV_564	0	0	0	50	0	0	0	0	0	0	0	2	d__Fungi; p__Ascomycota; c__Eurotiomycetes; o__Chaetothyriales; f__Herpotrichiellaceae; g__unidentified; s__unidentified	Herpotrichiellaceae	1CB1CD37-36B9-11D5-9548-00D0592D548C	80856	9	Pathotroph-Saprotroph	Animal Pathogen-Fungal Parasite-Undefined Saprotroph	Probable	Facultative Yeast-Microfungus	NULL	Mostly saprobic on plants or other fungi, isolated from soil etc., and from medical sources (Cannon & Kirk 2007)	Cannon PF, Kirk PM. 2007. Fungal Families of the World. CAB International, Cambridge (ISBN: 978-0851998275)
ASV_276	0	0	0	0	0	0	0	0	0	0	0	2	d__Fungi; p__unidentified; c__unidentified; o__unidentified; f__unidentified; g__unidentified; s__unidentified	NA	NA	NA	NA	NA	NA	NA	NA	NA	NA	NA
ASV_775	0	2	0	0	0	0	0	0	0	0	0	2	d__Fungi; p__unidentified; c__unidentified; o__unidentified; f__unidentified; g__unidentified; s__unidentified	NA	NA	NA	NA	NA	NA	NA	NA	NA	NA	NA
ASV_116	0	0	0	0	0	0	0	0	0	0	0	0	d__Fungi; p__unclassified_Fungi; c__unclassified_Fungi; o__unclassified_Fungi; f__unclassified_Fungi; g__unclassified_Fungi; s__unclassified_Fungi	NA	NA	NA	NA	NA	NA	NA	NA	NA	NA	NA
ASV_1455	0	0	0	0	0	0	0	0	0	0	0	0	d__Fungi; p__unidentified; c__unidentified; o__unidentified; f__unidentified; g__unidentified; s__unidentified	NA	NA	NA	NA	NA	NA	NA	NA	NA	NA	NA
ASV_1205	0	0	0	0	0	0	0	0	0	0	0	0	d__Fungi; p__unidentified; c__unidentified; o__unidentified; f__unidentified; g__unidentified; s__unidentified	NA	NA	NA	NA	NA	NA	NA	NA	NA	NA	NA
ASV_1834	0	0	0	0	0	0	0	0	0	0	0	0	d__Fungi; p__Ascomycota; c__Sordariomycetes; o__Sordariales; f__Lasiosphaeriaceae; g__Cercophora; s__Cercophora_mirabilis	Lasiosphaeriaceae	1CB1CD4A-36B9-11D5-9548-00D0592D548C	80930	9	Saprotroph	Undefined Saprotroph	Probable	Microfungus	NULL	Saprobes found dung, soil and rotting vegetation (Cannon & Kirk 2007)	Cannon PF, Kirk PM. 2007. Fungal Families of the World. CAB International, Cambridge (ISBN: 978-0851998275)
ASV_937	0	0	0	0	0	0	0	0	0	0	0	0	d__Fungi; p__Ascomycota; c__Sordariomycetes; o__Hypocreales; f__unclassified_Hypocreales; g__unclassified_Hypocreales; s__unclassified_Hypocreales	Hypocreales	1CB18E60-36B9-11D5-9548-00D0592D548C	90477	7	Saprotroph	Undefined Saprotroph	Possible	Microfungus	NULL	NULL	Sterkenburg E, et al. 2015. New Phytologist 207:1145-1158 ((https://doi.org/10.1111/nph.13426))
ASV_1320	0	0	0	0	0	0	0	0	0	0	0	0	d__Fungi; p__Ascomycota; c__unclassified_Ascomycota; o__unclassified_Ascomycota; f__unclassified_Ascomycota; g__unclassified_Ascomycota; s__unclassified_Ascomycota	NA	NA	NA	NA	NA	NA	NA	NA	NA	NA	NA
ASV_742	0	0	0	0	0	0	0	0	0	0	0	0	d__Fungi; p__Mucoromycota; c__Mucoromycetes; o__Mucorales; f__Mucoraceae; g__Mucor; s__unclassified_Mucor	Mucorales	E9EACC48-A88C-44D4-86AF-465FE43B31FA	816394	7	Saprotroph	Undefined Saprotroph	Possible	Microfungus	NULL	NULL	Sterkenburg E, et al. 2015. New Phytologist 207:1145-1158 ((https://doi.org/10.1111/nph.13426))
ASV_1287	0	0	0	0	0	0	0	0	0	0	0	0	d__Fungi; p__unclassified_Fungi; c__unclassified_Fungi; o__unclassified_Fungi; f__unclassified_Fungi; g__unclassified_Fungi; s__unclassified_Fungi	NA	NA	NA	NA	NA	NA	NA	NA	NA	NA	NA
ASV_1986	0	0	0	0	0	0	0	0	0	0	0	0	d__Fungi; p__unclassified_Fungi; c__unclassified_Fungi; o__unclassified_Fungi; f__unclassified_Fungi; g__unclassified_Fungi; s__unclassified_Fungi	NA	NA	NA	NA	NA	NA	NA	NA	NA	NA	NA
ASV_1575	0	0	0	0	0	0	0	0	0	0	0	0	d__Fungi; p__unidentified; c__unidentified; o__unidentified; f__unidentified; g__unidentified; s__unidentified	NA	NA	NA	NA	NA	NA	NA	NA	NA	NA	NA
ASV_595	0	0	0	0	0	0	0	0	0	0	0	0	d__Fungi; p__unidentified; c__unidentified; o__unidentified; f__unidentified; g__unidentified; s__unidentified	NA	NA	NA	NA	NA	NA	NA	NA	NA	NA	NA
ASV_1765	0	0	0	0	0	0	0	0	0	0	0	0	d__Fungi; p__Basidiomycota; c__Microbotryomycetes; o__Sporidiobolales; f__Sporidiobolaceae; g__Rhodotorula; s__Rhodotorula_paludigena	Sporidiobolaceae	20AD224D-9EFF-4C1C-8214-59BA76CCCDF3	82101	9	Pathotroph-Saprotroph	Animal Pathogen-Undefined Saprotroph	Probable	Microfungus	NULL	Saprobic, found in a wide range of habitats and especially in aquatic systems. Some of the red yeasts in this family are widely encountered spoilage organisms and opportunistic human pathogens (Cannon & Kirk 2007)	Cannon PF, Kirk PM. 2007. Fungal Families of the World. CAB International, Cambridge (ISBN: 978-0851998275)
ASV_1252	0	0	0	0	0	0	0	0	0	0	0	0	d__Fungi; p__Basidiomycota; c__Wallemiomycetes; o__Wallemiales; f__Wallemiaceae; g__Wallemia; s__Wallemia_sebi	Wallemia	1AFF3730-16EA-11D6-BEBB-00508BCA8DE8	10428	13	Saprotroph	|Undefined Saprotroph|	Probable	Microfungus	NULL	Decay sugar-rich substrates (P玫lme et al. 2020)	Tedersoo L, et al. 2014. Science 346:e1256688 ((https://doi.org/10.1126/science.1256688)); P玫lme S, et al. 2020. Fungal Diversity 105:1-16 ((https://doi.org/10.1007/s13225-020-00466-2))
ASV_1126	0	0	0	0	0	0	0	0	0	0	0	0	d__Fungi; p__Basidiomycota; c__Agaricomycetes; o__unclassified_Agaricomycetes; f__unclassified_Agaricomycetes; g__unclassified_Agaricomycetes; s__unclassified_Agaricomycetes	NA	NA	NA	NA	NA	NA	NA	NA	NA	NA	NA
ASV_997	0	0	0	0	0	0	0	0	0	0	0	0	d__Fungi; p__unclassified_Fungi; c__unclassified_Fungi; o__unclassified_Fungi; f__unclassified_Fungi; g__unclassified_Fungi; s__unclassified_Fungi	NA	NA	NA	NA	NA	NA	NA	NA	NA	NA	NA
ASV_1122	0	0	59	0	0	0	0	0	0	0	0	0	d__Fungi; p__unclassified_Fungi; c__unclassified_Fungi; o__unclassified_Fungi; f__unclassified_Fungi; g__unclassified_Fungi; s__unclassified_Fungi	NA	NA	NA	NA	NA	NA	NA	NA	NA	NA	NA
ASV_1195	0	0	0	0	0	0	0	0	0	0	0	0	d__Fungi; p__unclassified_Fungi; c__unclassified_Fungi; o__unclassified_Fungi; f__unclassified_Fungi; g__unclassified_Fungi; s__unclassified_Fungi	NA	NA	NA	NA	NA	NA	NA	NA	NA	NA	NA
ASV_1932	0	898	247	2	3186	0	0	0	0	0	0	0	d__Fungi; p__Ascomycota; c__Eurotiomycetes; o__Eurotiales; f__Aspergillaceae; g__Aspergillus; s__Aspergillus_subversicolor	Eurotiales	1CB1CE25-36B9-11D5-9548-00D0592D548C	90472	7	Saprotroph	Undefined Saprotroph	Possible	Microfungus	NULL	NULL	Sterkenburg E, et al. 2015. New Phytologist 207:1145-1158 ((https://doi.org/10.1111/nph.13426))
ASV_1615	557	177	573	1827	501	186	0	0	0	0	0	0	d__Fungi; p__Ascomycota; c__Leotiomycetes; o__Thelebolales; f__Pseudeurotiaceae; g__Pseudogymnoascus; s__Pseudogymnoascus_roseus	Pseudeurotiaceae	1CB1CDAD-36B9-11D5-9548-00D0592D548C	81222	9	Saprotroph	Plant Saprotroph-Wood Saprotroph	Probable	Microfungus	NULL	Saprobic on woody tissue and rotting vegetation, often isolated from soil (Cannon & Kirk 2007)	Cannon PF, Kirk PM. 2007. Fungal Families of the World. CAB International, Cambridge (ISBN: 978-0851998275)
ASV_864	136	0	455	282	908	0	0	0	0	0	0	0	d__Fungi; p__Ascomycota; c__Sordariomycetes; o__Hypocreales; f__Stachybotryaceae; g__Myrothecium; s__unclassified_Myrothecium	Hypocreales	1CB18E60-36B9-11D5-9548-00D0592D548C	90477	7	Saprotroph	Undefined Saprotroph	Possible	Microfungus	NULL	NULL	Sterkenburg E, et al. 2015. New Phytologist 207:1145-1158 ((https://doi.org/10.1111/nph.13426))
ASV_26	0	0	0	7	1144	2093	0	0	0	0	0	0	d__Fungi; p__Ascomycota; c__Sordariomycetes; o__unclassified_Sordariomycetes; f__unclassified_Sordariomycetes; g__unclassified_Sordariomycetes; s__unclassified_Sordariomycetes	NA	NA	NA	NA	NA	NA	NA	NA	NA	NA	NA
ASV_776	0	0	139	0	68	0	0	0	0	0	0	0	d__Fungi; p__Basidiomycota; c__Tremellomycetes; o__Cystofilobasidiales; f__Mrakiaceae; g__Tausonia; s__Tausonia_pullulans	Tausonia pullulans	C878ACC6-0D1D-48D0-8CE5-F0207FD69215	812190	20	Saprotroph	Undefined Saprotroph	Probable	Yeast	NULL	Isolated from an experimental brewery (Fell & Scorzetti 2004; Syn. Basidiotrichosporon pullulans, Guehomyces pullulans, Monilia pullulans, Oidium pullulans, Oospora pullulans, Trichosporon pullulans)	Fell JW, Scorzetti G. 2004. International Journal of Systematic and Evolutionary Microbiology 54:995-998 ((https://doi.org/10.1099/ijs.0.03017-0))
ASV_87	597	108	256	229	239	43	0	0	0	0	0	0	d__Fungi; p__Ascomycota; c__Eurotiomycetes; o__Eurotiales; f__Aspergillaceae; g__Penicillium; s__unclassified_Penicillium	Eurotiales	1CB1CE25-36B9-11D5-9548-00D0592D548C	90472	7	Saprotroph	Undefined Saprotroph	Possible	Microfungus	NULL	NULL	Sterkenburg E, et al. 2015. New Phytologist 207:1145-1158 ((https://doi.org/10.1111/nph.13426))
ASV_497	1391	785	0	0	0	0	0	0	0	0	0	0	d__Fungi; p__Ascomycota; c__Sordariomycetes; o__Hypocreales; f__Hypocreales_fam_Incertae_sedis; g__unidentified; s__unidentified	Hypocreales	1CB18E60-36B9-11D5-9548-00D0592D548C	90477	7	Saprotroph	Undefined Saprotroph	Possible	Microfungus	NULL	NULL	Sterkenburg E, et al. 2015. New Phytologist 207:1145-1158 ((https://doi.org/10.1111/nph.13426))
ASV_1410	741	615	451	0	0	0	0	0	0	0	0	0	d__Fungi; p__Ascomycota; c__Eurotiomycetes; o__Eurotiales; f__Aspergillaceae; g__Aspergillus; s__Aspergillus_subversicolor	Eurotiales	1CB1CE25-36B9-11D5-9548-00D0592D548C	90472	7	Saprotroph	Undefined Saprotroph	Possible	Microfungus	NULL	NULL	Sterkenburg E, et al. 2015. New Phytologist 207:1145-1158 ((https://doi.org/10.1111/nph.13426))
ASV_90	58	20	145	838	280	133	0	0	0	0	0	0	d__Fungi; p__Basidiomycota; c__Agaricomycetes; o__unidentified; f__unidentified; g__unidentified; s__unidentified	NA	NA	NA	NA	NA	NA	NA	NA	NA	NA	NA
ASV_537	0	0	0	0	0	0	0	0	0	0	0	0	d__Fungi; p__Ascomycota; c__Eurotiomycetes; o__Chaetothyriales; f__Trichomeriaceae; g__unidentified; s__unidentified	Trichomeriaceae	B366E4F5-4360-49B3-BA47-86698B5D3511	800935	9	Symbiotroph	Epiphyte	Probable	Microfungus	NULL	Foliar epiphytes with the appearance of sooty moulds, mostly occurring on the surface of living leaves and apparently gaining their nutrients from insect exudates (Chomnunti et al. 2012)	Chomnunti P, et al. 2012. Fungal Diversity 56:63-76 ((https://doi.org/10.1007/s13225-012-0197-2))
ASV_1868	0	0	0	0	0	0	0	0	0	0	0	0	d__Fungi; p__unclassified_Fungi; c__unclassified_Fungi; o__unclassified_Fungi; f__unclassified_Fungi; g__unclassified_Fungi; s__unclassified_Fungi	NA	NA	NA	NA	NA	NA	NA	NA	NA	NA	NA
ASV_1260	109	278	0	218	148	399	0	0	0	0	0	0	d__Fungi; p__Ascomycota; c__Sordariomycetes; o__Sordariales; f__Chaetomiaceae; g__Chaetomium; s__unidentified	Chaetomiaceae	1CB1CCE0-36B9-11D5-9548-00D0592D548C	80582	9	Pathotroph-Saprotroph-Symbiotroph	Animal Pathogen-Dung Saprotroph-Endophyte-Epiphyte-Plant Saprotroph-Wood Saprotroph	Possible	Microfungus	Soft Rot	Saprobic, acting as key decay organisms of plant materials and plant-derived commodities (Cannon & Kirk 2007); Epiphyte detection method-culture (Massimo et al. 2015); Endophyte detection method-culture (Busby et al. 2016, David et al. 2016); Likely opportunistic human pathogen (Irinyi et al. 2015)	Seehann G, et al. 1975. List of Fungi in Soft-Rot Tissue Tests. Institute fur Holzbiologie und Holzschutz, Bundesforschungsanstalt fur Forst - und Holzwirtshaft, Hamburg - Lohbrugge, Germany; Cannon PF, Kirk PM. 2007. Fungal Families of the World. CAB International, Cambridge ((https://isbnsearch.org/isbn/9780851998275)); Bills GF, et al. 2013. Current Opinion in Microbiology 16:549-565 ((https:/…
ASV_747	0	0	303	514	0	281	0	0	0	0	0	0	d__Fungi; p__Ascomycota; c__Sordariomycetes; o__Microascales; f__Microascaceae; g__Cephalotrichum; s__Cephalotrichum_purpureofuscum	Microascaceae	1CB1CD6A-36B9-11D5-9548-00D0592D548C	81001	9	Pathotroph-Saprotroph-Symbiotroph	Animal Pathogen-Endophyte-Plant Pathogen-Undefined Saprotroph	Possible	Microfungus	NULL	Saprobic in soil or rotting vegetation, some species heat-tolerant and associatated with silage and compost, a few associated with humans and animals (Cannon & Kirk 2007)	Cannon PF, Kirk PM. 2007. Fungal Families of the World. CAB International, Cambridge (ISBN: 978-0851998275)
ASV_1929	419	421	11	0	0	551	0	0	0	0	0	0	d__Fungi; p__Ascomycota; c__Sordariomycetes; o__Microascales; f__Microascaceae; g__Microascus; s__Microascus_croci	Microascaceae	1CB1CD6A-36B9-11D5-9548-00D0592D548C	81001	9	Pathotroph-Saprotroph-Symbiotroph	Animal Pathogen-Endophyte-Plant Pathogen-Undefined Saprotroph	Possible	Microfungus	NULL	Saprobic in soil or rotting vegetation, some species heat-tolerant and associatated with silage and compost, a few associated with humans and animals (Cannon & Kirk 2007)	Cannon PF, Kirk PM. 2007. Fungal Families of the World. CAB International, Cambridge (ISBN: 978-0851998275)
ASV_619	340	0	0	0	484	0	0	0	0	0	0	0	d__Fungi; p__Ascomycota; c__Sordariomycetes; o__Microascales; f__Microascales_fam_Incertae_sedis; g__Wardomyces; s__Wardomyces_inflatus	Wardomyces inflatus	26235779-9EA6-4456-99D7-3E52B6213ED2	341001	20	Saprotroph	Wood Saprotroph	Highly Probable	NULL	Soft Rot	NULL	Nilsson T. 1973. Studia Forestalia Suecica 104:1-40 ((https://pub.epsilon.slu.se/5711/)); Seehann G, et al. 1975. List of Fungi in Soft-Rot Tissue Tests. Institute fur Holzbiologie und Holzschutz, Bundesforschungsanstalt fur Forst - und Holzwirtshaft, Hamburg - Lohbrugge, Germany
ASV_791	997	0	0	0	0	0	0	0	0	0	0	0	d__Fungi; p__Ascomycota; c__Eurotiomycetes; o__Eurotiales; f__Aspergillaceae; g__Penicillium; s__unclassified_Penicillium	Eurotiales	1CB1CE25-36B9-11D5-9548-00D0592D548C	90472	7	Saprotroph	Undefined Saprotroph	Possible	Microfungus	NULL	NULL	Sterkenburg E, et al. 2015. New Phytologist 207:1145-1158 ((https://doi.org/10.1111/nph.13426))
ASV_1507	22	27	101	721	166	69	0	0	0	0	0	0	d__Fungi; p__Basidiomycota; c__Agaricomycetes; o__Sebacinales; f__unidentified; g__unidentified; s__unidentified	NA	NA	NA	NA	NA	NA	NA	NA	NA	NA	NA
ASV_1301	0	0	0	0	99	0	0	0	0	0	0	0	d__Fungi; p__Ascomycota; c__Leotiomycetes; o__Helotiales; f__Helotiaceae; g__Tetracladium; s__unclassified_Tetracladium	Helotiaceae	1CB18C9C-36B9-11D5-9548-00D0592D548C	80845	9	Saprotroph-Symbiotroph	Ectomycorrhizal-Fungal Parasite-Plant Pathogen-Wood Saprotroph	Probable	Microfungus	NULL	Usually saprobic on herbaceous or woody tissues, some species fungicolous. A few species are known to form mycorrhizae (Cannon & Kirk 2007)	Cannon PF, Kirk PM. 2007. Fungal Families of the World. CAB International, Cambridge (ISBN: 978-0851998275)
ASV_1279	5	0	0	0	0	0	0	0	0	0	0	0	d__Fungi; p__Basidiomycota; c__Tremellomycetes; o__Tremellales; f__Bulleribasidiaceae; g__Hannaella; s__Hannaella_oryzae	Tremellales	1CB1CE64-36B9-11D5-9548-00D0592D548C	90451	7	Pathotroph-Saprotroph-Symbiotroph	Fungal Parasite-Undefined Saprotroph	Possible	Tremelloid-Yeast	NULL	The order contains both teleomorphic and anamorphic species, most of the latter being yeasts	Sterkenburg E, et al. 2015. New Phytologist 207:1145-1158 ((https://doi.org/10.1111/nph.13426))
ASV_1268	610	0	72	8	426	0	0	0	0	0	0	0	d__Fungi; p__unclassified_Fungi; c__unclassified_Fungi; o__unclassified_Fungi; f__unclassified_Fungi; g__unclassified_Fungi; s__unclassified_Fungi	NA	NA	NA	NA	NA	NA	NA	NA	NA	NA	NA
ASV_49	0	0	6	1117	5	6	0	0	0	0	0	0	d__Fungi; p__Ascomycota; c__unclassified_Ascomycota; o__unclassified_Ascomycota; f__unclassified_Ascomycota; g__unclassified_Ascomycota; s__unclassified_Ascomycota	NA	NA	NA	NA	NA	NA	NA	NA	NA	NA	NA
ASV_1495	257	0	0	0	0	0	0	0	0	0	0	0	d__Fungi; p__unclassified_Fungi; c__unclassified_Fungi; o__unclassified_Fungi; f__unclassified_Fungi; g__unclassified_Fungi; s__unclassified_Fungi	NA	NA	NA	NA	NA	NA	NA	NA	NA	NA	NA
ASV_297	35	29	135	468	192	73	0	0	0	0	0	0	d__Fungi; p__Ascomycota; c__Dothideomycetes; o__Pleosporales; f__unclassified_Pleosporales; g__unclassified_Pleosporales; s__unclassified_Pleosporales	NA	NA	NA	NA	NA	NA	NA	NA	NA	NA	NA
ASV_175	0	54	0	0	0	0	0	0	0	0	0	0	d__Fungi; p__Ascomycota; c__Dothideomycetes; o__Capnodiales; f__Mycosphaerellaceae; g__Mycosphaerella; s__Mycosphaerella_tassiana	Mycosphaerellaceae	1CB1CD75-36B9-11D5-9548-00D0592D548C	81043	9	Pathotroph-Saprotroph	Plant Pathogen-Undefined Saprotroph	Probable	Microfungus	NULL	Biotrophic, necrotrophic or saprobic on various plant tissues (Cannon & Kirk 2007)	Cannon PF, Kirk PM. 2007. Fungal Families of the World. CAB International, Cambridge (ISBN: 978-0851998275)
ASV_228	0	0	0	688	0	0	0	0	0	0	0	0	d__Fungi; p__Ascomycota; c__Sordariomycetes; o__Sordariales; f__Chaetomiaceae; g__Botryotrichum; s__Botryotrichum_atrogriseum	Chaetomiaceae	1CB1CCE0-36B9-11D5-9548-00D0592D548C	80582	9	Pathotroph-Saprotroph-Symbiotroph	Animal Pathogen-Dung Saprotroph-Endophyte-Epiphyte-Plant Saprotroph-Wood Saprotroph	Possible	Microfungus	Soft Rot	Saprobic, acting as key decay organisms of plant materials and plant-derived commodities (Cannon & Kirk 2007); Epiphyte detection method-culture (Massimo et al. 2015); Endophyte detection method-culture (Busby et al. 2016, David et al. 2016); Likely opportunistic human pathogen (Irinyi et al. 2015)	Seehann G, et al. 1975. List of Fungi in Soft-Rot Tissue Tests. Institute fur Holzbiologie und Holzschutz, Bundesforschungsanstalt fur Forst - und Holzwirtshaft, Hamburg - Lohbrugge, Germany; Cannon PF, Kirk PM. 2007. Fungal Families of the World. CAB International, Cambridge ((https://isbnsearch.org/isbn/9780851998275)); Bills GF, et al. 2013. Current Opinion in Microbiology 16:549-565 ((https:/…
ASV_1905	0	0	0	0	0	0	0	0	0	0	0	0	d__Fungi; p__Basidiomycota; c__Tremellomycetes; o__Cystofilobasidiales; f__Mrakiaceae; g__Tausonia; s__Tausonia_pullulans	Tausonia pullulans	C878ACC6-0D1D-48D0-8CE5-F0207FD69215	812190	20	Saprotroph	Undefined Saprotroph	Probable	Yeast	NULL	Isolated from an experimental brewery (Fell & Scorzetti 2004; Syn. Basidiotrichosporon pullulans, Guehomyces pullulans, Monilia pullulans, Oidium pullulans, Oospora pullulans, Trichosporon pullulans)	Fell JW, Scorzetti G. 2004. International Journal of Systematic and Evolutionary Microbiology 54:995-998 ((https://doi.org/10.1099/ijs.0.03017-0))
ASV_1789	0	0	0	0	0	0	0	0	0	0	0	0	d__Fungi; p__Ascomycota; c__Sordariomycetes; o__unclassified_Sordariomycetes; f__unclassified_Sordariomycetes; g__unclassified_Sordariomycetes; s__unclassified_Sordariomycetes	NA	NA	NA	NA	NA	NA	NA	NA	NA	NA	NA
ASV_1648	0	0	0	36	0	0	0	0	0	0	0	0	d__Fungi; p__Mortierellomycota; c__Mortierellomycetes; o__Mortierellales; f__Mortierellaceae; g__Mortierella; s__Mortierella_ambigua	Mortierellaceae	3BD31551-4295-4664-858B-8E44073A293E	816415	9	Saprotroph-Symbiotroph	Endophyte-Litter Saprotroph-Soil Saprotroph-Undefined Saprotroph	Possible	Microfungus	NULL	Saprobic in soil and thus frequenctly isolated from soil and material contaminated with soil such as hay or rotten silage and spoil tips (Cannon & Kirk 2007)	Cannon PF, Kirk PM. 2007. Fungal Families of the World. CAB International, Cambridge (ISBN: 978-0851998275); Purahong W, et al. 2016. Molecular Ecology 25:4059-4074 ((https://doi.org/10.1111/mec.13739))
ASV_1296	0	113	0	182	489	0	0	0	0	0	0	0	d__Fungi; p__Ascomycota; c__Sordariomycetes; o__Hypocreales; f__Nectriaceae; g__Fusarium; s__Fusarium_solani	Nectriaceae	1CB1CD7A-36B9-11D5-9548-00D0592D548C	81059	9	Pathotroph-Saprotroph-Symbiotroph	Animal Pathogen-Endophyte-Fungal Parasite-Lichen Parasite-Plant Pathogen-Wood Saprotroph	Possible	Microfungus	NULL	Fusarium species are amongst the economically significant plant pathogens (Cannon & Kirk 2007)	Cannon PF, Kirk PM. 2007. Fungal Families of the World. CAB International, Cambridge (ISBN: 978-0851998275); Hirooka Y, et al. 2012. Studies in Mycology 711-210 ((https://doi.org/10.3114/sim0001)); Tedersoo L, et al. 2014. Science 346:e1256688 ((https://doi.org/10.1126/science.1256688)); The American Phytopathological Society Common Names of Plant Diseases ((http://www.apsnet.org/publications/com…
ASV_1720	233	0	0	104	0	0	0	0	0	0	0	0	d__Fungi; p__Ascomycota; c__Sordariomycetes; o__Sordariales; f__Chaetomiaceae; g__Humicola; s__Humicola_olivacea	Chaetomiaceae	1CB1CCE0-36B9-11D5-9548-00D0592D548C	80582	9	Pathotroph-Saprotroph-Symbiotroph	Animal Pathogen-Dung Saprotroph-Endophyte-Epiphyte-Plant Saprotroph-Wood Saprotroph	Possible	Microfungus	Soft Rot	Saprobic, acting as key decay organisms of plant materials and plant-derived commodities (Cannon & Kirk 2007); Epiphyte detection method-culture (Massimo et al. 2015); Endophyte detection method-culture (Busby et al. 2016, David et al. 2016); Likely opportunistic human pathogen (Irinyi et al. 2015)	Seehann G, et al. 1975. List of Fungi in Soft-Rot Tissue Tests. Institute fur Holzbiologie und Holzschutz, Bundesforschungsanstalt fur Forst - und Holzwirtshaft, Hamburg - Lohbrugge, Germany; Cannon PF, Kirk PM. 2007. Fungal Families of the World. CAB International, Cambridge ((https://isbnsearch.org/isbn/9780851998275)); Bills GF, et al. 2013. Current Opinion in Microbiology 16:549-565 ((https:/…
ASV_288	0	0	0	0	0	191	0	0	0	0	0	0	d__Fungi; p__Ascomycota; c__Sordariomycetes; o__Hypocreales; f__Nectriaceae; g__Fusarium; s__unclassified_Fusarium	Nectriaceae	1CB1CD7A-36B9-11D5-9548-00D0592D548C	81059	9	Pathotroph-Saprotroph-Symbiotroph	Animal Pathogen-Endophyte-Fungal Parasite-Lichen Parasite-Plant Pathogen-Wood Saprotroph	Possible	Microfungus	NULL	Fusarium species are amongst the economically significant plant pathogens (Cannon & Kirk 2007)	Cannon PF, Kirk PM. 2007. Fungal Families of the World. CAB International, Cambridge (ISBN: 978-0851998275); Hirooka Y, et al. 2012. Studies in Mycology 711-210 ((https://doi.org/10.3114/sim0001)); Tedersoo L, et al. 2014. Science 346:e1256688 ((https://doi.org/10.1126/science.1256688)); The American Phytopathological Society Common Names of Plant Diseases ((http://www.apsnet.org/publications/com…
ASV_710	0	0	0	12	769	0	0	0	0	0	0	0	d__Fungi; p__Ascomycota; c__Sordariomycetes; o__Hypocreales; f__Hypocreales_fam_Incertae_sedis; g__Acremonium; s__Acremonium_nepalense	Hypocreales	1CB18E60-36B9-11D5-9548-00D0592D548C	90477	7	Saprotroph	Undefined Saprotroph	Possible	Microfungus	NULL	NULL	Sterkenburg E, et al. 2015. New Phytologist 207:1145-1158 ((https://doi.org/10.1111/nph.13426))
ASV_1436	0	0	0	0	0	0	0	0	0	0	0	0	d__Fungi; p__Basidiomycota; c__Tremellomycetes; o__Holtermanniales; f__Holtermanniales_fam_Incertae_sedis; g__Holtermanniella; s__Holtermanniella_takashimae	Holtermanniella	AE1A63D7-A6AD-4B2D-B097-40A5B47F99CC	517033	13	Saprotroph	|Undefined Saprotroph|	Probable	Dimorphic	NULL	NULL	P玫lme S, et al. 2020. Fungal Diversity 105:1-16 ((https://doi.org/10.1007/s13225-020-00466-2))
ASV_1223	0	0	62	348	105	38	0	0	0	0	0	0	d__Fungi; p__Ascomycota; c__Sordariomycetes; o__Branch06; f__unidentified; g__unidentified; s__unidentified	NA	NA	NA	NA	NA	NA	NA	NA	NA	NA	NA
ASV_1506	0	401	0	0	0	302	0	0	0	0	0	0	d__Fungi; p__Ascomycota; c__Sordariomycetes; o__Hypocreales; f__Hypocreales_fam_Incertae_sedis; g__unidentified; s__unidentified	Hypocreales	1CB18E60-36B9-11D5-9548-00D0592D548C	90477	7	Saprotroph	Undefined Saprotroph	Possible	Microfungus	NULL	NULL	Sterkenburg E, et al. 2015. New Phytologist 207:1145-1158 ((https://doi.org/10.1111/nph.13426))
ASV_273	44	8	94	302	91	40	0	0	0	0	0	0	d__Fungi; p__Ascomycota; c__Leotiomycetes; o__Helotiales; f__Helotiales_fam_Incertae_sedis; g__Leohumicola; s__unidentified	Leohumicola	FFF3FDAA-784F-41C0-AF4B-12069962ABF7	500248	13	Saprotroph-Symbiotroph	Endophyte-Ericoid Mycorrhizal-|Undefined Saprotroph|	Probable	Microfungus	NULL	As root_endophyte_dark_septate (P玫lme et al. 2020); As soil_saprotroph (P玫lme et al. 2020); Decay soil, roots (P玫lme et al. 2020)	Tedersoo L, et al. 2014. Science 346:e1256688 ((https://doi.org/10.1126/science.1256688)); P玫lme S, et al. 2020. Fungal Diversity 105:1-16 ((https://doi.org/10.1007/s13225-020-00466-2))
ASV_68	0	19	0	0	0	0	0	0	0	0	0	0	d__Fungi; p__Ascomycota; c__Leotiomycetes; o__Helotiales; f__Helotiaceae; g__Tetracladium; s__unidentified	Helotiaceae	1CB18C9C-36B9-11D5-9548-00D0592D548C	80845	9	Saprotroph-Symbiotroph	Ectomycorrhizal-Fungal Parasite-Plant Pathogen-Wood Saprotroph	Probable	Microfungus	NULL	Usually saprobic on herbaceous or woody tissues, some species fungicolous. A few species are known to form mycorrhizae (Cannon & Kirk 2007)	Cannon PF, Kirk PM. 2007. Fungal Families of the World. CAB International, Cambridge (ISBN: 978-0851998275)
ASV_596	495	0	0	0	0	0	0	0	0	0	0	0	d__Fungi; p__unidentified; c__unidentified; o__unidentified; f__unidentified; g__unidentified; s__unidentified	NA	NA	NA	NA	NA	NA	NA	NA	NA	NA	NA
ASV_1827	0	0	0	0	0	0	0	0	0	0	0	0	d__Fungi; p__Ascomycota; c__Dothideomycetes; o__Pleosporales; f__Didymellaceae; g__unclassified_Didymellaceae; s__unclassified_Didymellaceae	Didymellaceae	F971F4FB-F68A-481E-B5F1-2BF2B753AA5D	508292	9	Pathotroph-Saprotroph	Animal Pathogen-Plant Pathogen-Undefined Saprotroph	Possible	Microfungus	NULL	NULL	Tedersoo L, et al. 2014. Science 346:e1256688 ((https://doi.org/10.1126/science.1256688))
ASV_1816	144	23	25	71	33	15	0	0	0	0	0	0	d__Fungi; p__Ascomycota; c__Sordariomycetes; o__Hypocreales; f__Cordycipitaceae; g__Cordyceps; s__Cordyceps_bassiana	Hypocreales	1CB18E60-36B9-11D5-9548-00D0592D548C	90477	7	Saprotroph	Undefined Saprotroph	Possible	Microfungus	NULL	NULL	Sterkenburg E, et al. 2015. New Phytologist 207:1145-1158 ((https://doi.org/10.1111/nph.13426))
ASV_1783	298	156	158	0	0	0	0	0	0	0	0	0	d__Fungi; p__Ascomycota; c__Sordariomycetes; o__Microascales; f__Microascaceae; g__Cephalotrichum; s__Cephalotrichum_purpureofuscum	Microascaceae	1CB1CD6A-36B9-11D5-9548-00D0592D548C	81001	9	Pathotroph-Saprotroph-Symbiotroph	Animal Pathogen-Endophyte-Plant Pathogen-Undefined Saprotroph	Possible	Microfungus	NULL	Saprobic in soil or rotting vegetation, some species heat-tolerant and associatated with silage and compost, a few associated with humans and animals (Cannon & Kirk 2007)	Cannon PF, Kirk PM. 2007. Fungal Families of the World. CAB International, Cambridge (ISBN: 978-0851998275)
ASV_1727	0	0	0	0	0	0	0	0	0	0	0	0	d__Fungi; p__unclassified_Fungi; c__unclassified_Fungi; o__unclassified_Fungi; f__unclassified_Fungi; g__unclassified_Fungi; s__unclassified_Fungi	NA	NA	NA	NA	NA	NA	NA	NA	NA	NA	NA
ASV_982	353	0	0	0	0	246	0	0	0	0	0	0	d__Fungi; p__Ascomycota; c__Sordariomycetes; o__Microascales; f__Microascaceae; g__Microascus; s__Microascus_paisii	Microascaceae	1CB1CD6A-36B9-11D5-9548-00D0592D548C	81001	9	Pathotroph-Saprotroph-Symbiotroph	Animal Pathogen-Endophyte-Plant Pathogen-Undefined Saprotroph	Possible	Microfungus	NULL	Saprobic in soil or rotting vegetation, some species heat-tolerant and associatated with silage and compost, a few associated with humans and animals (Cannon & Kirk 2007)	Cannon PF, Kirk PM. 2007. Fungal Families of the World. CAB International, Cambridge (ISBN: 978-0851998275)
ASV_1601	159	13	0	0	0	12	0	0	0	0	0	0	d__Fungi; p__Ascomycota; c__Sordariomycetes; o__Hypocreales; f__Clavicipitaceae; g__Metarhizium; s__Metarhizium_anisopliae	Clavicipitaceae	E3347AFD-FD7B-4351-B2B0-1A826A472A17	80608	9	Pathotroph-Symbiotroph	Endophyte-Epiphyte-Fungal Parasite-Insect Parasite	Possible	Microfungus	NULL	Parasitic, endophytic or epiphytic on Insecta, other fungi or Gamineae (Cannon & Kirk 2007)	Cannon PF, Kirk PM. 2007. Fungal Families of the World. CAB International, Cambridge (ISBN: 978-0851998275)
ASV_138	0	0	0	0	0	0	0	0	0	0	0	0	d__Fungi; p__Basidiomycota; c__Tremellomycetes; o__Trichosporonales; f__Trichosporonaceae; g__unclassified_Trichosporonaceae; s__unclassified_Trichosporonaceae	NA	NA	NA	NA	NA	NA	NA	NA	NA	NA	NA
ASV_649	153	103	108	0	34	40	0	0	0	0	0	0	d__Fungi; p__Ascomycota; c__Leotiomycetes; o__Thelebolales; f__Pseudeurotiaceae; g__Pseudogymnoascus; s__Pseudogymnoascus_roseus	Pseudeurotiaceae	1CB1CDAD-36B9-11D5-9548-00D0592D548C	81222	9	Saprotroph	Plant Saprotroph-Wood Saprotroph	Probable	Microfungus	NULL	Saprobic on woody tissue and rotting vegetation, often isolated from soil (Cannon & Kirk 2007)	Cannon PF, Kirk PM. 2007. Fungal Families of the World. CAB International, Cambridge (ISBN: 978-0851998275)
ASV_1514	165	137	145	0	89	0	0	0	0	0	0	0	d__Fungi; p__Ascomycota; c__Eurotiomycetes; o__Eurotiales; f__Aspergillaceae; g__Aspergillus; s__Aspergillus_subversicolor	Eurotiales	1CB1CE25-36B9-11D5-9548-00D0592D548C	90472	7	Saprotroph	Undefined Saprotroph	Possible	Microfungus	NULL	NULL	Sterkenburg E, et al. 2015. New Phytologist 207:1145-1158 ((https://doi.org/10.1111/nph.13426))
ASV_323	0	12	76	215	132	52	0	0	0	0	0	0	d__Fungi; p__Basidiomycota; c__Agaricomycetes; o__unidentified; f__unidentified; g__unidentified; s__unidentified	NA	NA	NA	NA	NA	NA	NA	NA	NA	NA	NA
ASV_1445	528	0	0	0	0	0	0	0	0	0	0	0	d__Fungi; p__Ascomycota; c__Eurotiomycetes; o__Eurotiales; f__Thermoascaceae; g__Byssochlamys; s__Byssochlamys_spectabilis	Eurotiales	1CB1CE25-36B9-11D5-9548-00D0592D548C	90472	7	Saprotroph	Undefined Saprotroph	Possible	Microfungus	NULL	NULL	Sterkenburg E, et al. 2015. New Phytologist 207:1145-1158 ((https://doi.org/10.1111/nph.13426))
ASV_1438	43	32	10	23	20	0	0	0	0	0	0	0	d__Fungi; p__Mortierellomycota; c__Mortierellomycetes; o__Mortierellales; f__Mortierellaceae; g__Mortierella; s__Mortierella_elongata	Mortierellaceae	3BD31551-4295-4664-858B-8E44073A293E	816415	9	Saprotroph-Symbiotroph	Endophyte-Litter Saprotroph-Soil Saprotroph-Undefined Saprotroph	Possible	Microfungus	NULL	Saprobic in soil and thus frequenctly isolated from soil and material contaminated with soil such as hay or rotten silage and spoil tips (Cannon & Kirk 2007)	Cannon PF, Kirk PM. 2007. Fungal Families of the World. CAB International, Cambridge (ISBN: 978-0851998275); Purahong W, et al. 2016. Molecular Ecology 25:4059-4074 ((https://doi.org/10.1111/mec.13739))
ASV_382	0	0	0	0	0	0	0	0	0	0	0	0	d__Fungi; p__Basidiomycota; c__Tremellomycetes; o__Filobasidiales; f__Filobasidiaceae; g__Naganishia; s__Naganishia_albida	Naganishia	9B6D8FA6-E3D0-461E-9F42-723585951D4B	9074	13	Saprotroph	|Undefined Saprotroph|	Probable	Yeast	NULL	NULL	P玫lme S, et al. 2020. Fungal Diversity 105:1-16 ((https://doi.org/10.1007/s13225-020-00466-2))
ASV_1670	0	153	0	0	0	0	0	0	0	0	0	0	d__Fungi; p__Ascomycota; c__Sordariomycetes; o__Sordariales; f__Chaetomiaceae; g__Humicola; s__Humicola_olivacea	Chaetomiaceae	1CB1CCE0-36B9-11D5-9548-00D0592D548C	80582	9	Pathotroph-Saprotroph-Symbiotroph	Animal Pathogen-Dung Saprotroph-Endophyte-Epiphyte-Plant Saprotroph-Wood Saprotroph	Possible	Microfungus	Soft Rot	Saprobic, acting as key decay organisms of plant materials and plant-derived commodities (Cannon & Kirk 2007); Epiphyte detection method-culture (Massimo et al. 2015); Endophyte detection method-culture (Busby et al. 2016, David et al. 2016); Likely opportunistic human pathogen (Irinyi et al. 2015)	Seehann G, et al. 1975. List of Fungi in Soft-Rot Tissue Tests. Institute fur Holzbiologie und Holzschutz, Bundesforschungsanstalt fur Forst - und Holzwirtshaft, Hamburg - Lohbrugge, Germany; Cannon PF, Kirk PM. 2007. Fungal Families of the World. CAB International, Cambridge ((https://isbnsearch.org/isbn/9780851998275)); Bills GF, et al. 2013. Current Opinion in Microbiology 16:549-565 ((https:/…
ASV_611	7	6	52	267	68	41	0	0	0	0	0	0	d__Fungi; p__Basidiomycota; c__Agaricomycetes; o__Cantharellales; f__Ceratobasidiaceae; g__Ceratobasidium; s__unidentified	Ceratobasidiaceae	1CB1CCDC-36B9-11D5-9548-00D0592D548C	80572	9	Pathotroph-Saprotroph-Symbiotroph	Endomycorrhizal-Plant Pathogen-Undefined Saprotroph	Possible	Microfungus	NULL	Best known as plant pathogens, but also saprobic. Species are endomycorrhizal with a wide range of plant roots - especially of Orchidaceae but also even bryophytes (Cannon & Kirk 2007)	Cannon PF, Kirk PM. 2007. Fungal Families of the World. CAB International, Cambridge (ISBN: 978-0851998275)
ASV_281	0	0	106	5	317	45	0	0	0	0	0	0	d__Fungi; p__unclassified_Fungi; c__unclassified_Fungi; o__unclassified_Fungi; f__unclassified_Fungi; g__unclassified_Fungi; s__unclassified_Fungi	NA	NA	NA	NA	NA	NA	NA	NA	NA	NA	NA
ASV_720	0	0	0	6	477	0	0	0	0	0	0	0	d__Fungi; p__unclassified_Fungi; c__unclassified_Fungi; o__unclassified_Fungi; f__unclassified_Fungi; g__unclassified_Fungi; s__unclassified_Fungi	NA	NA	NA	NA	NA	NA	NA	NA	NA	NA	NA
ASV_13	482	0	0	0	0	0	0	0	0	0	0	0	d__Fungi; p__unclassified_Fungi; c__unclassified_Fungi; o__unclassified_Fungi; f__unclassified_Fungi; g__unclassified_Fungi; s__unclassified_Fungi	NA	NA	NA	NA	NA	NA	NA	NA	NA	NA	NA
ASV_1333	6	10	98	226	71	33	0	0	0	0	0	0	d__Fungi; p__Basidiomycota; c__Agaricomycetes; o__Russulales; f__Peniophoraceae; g__Subulicystidium; s__Subulicystidium_perlongisporum	Peniophoraceae	1CB1CD8B-36B9-11D5-9548-00D0592D548C	81123	9	Pathotroph-Saprotroph	Plant Pathogen-Wood Saprotroph	Probable	Corticioid	White Rot	Most species are saprobic, causing rots of standing and fallen wood. Many species are adapted to xeric conditions, being able to grow on rapidly drying dead attached branches (Cannon & Kirk 2007)	Cannon PF, Kirk PM. 2007. Fungal Families of the World. CAB International, Cambridge (ISBN: 978-0851998275)
ASV_1474	0	0	0	0	0	0	0	0	0	0	0	0	d__Fungi; p__unclassified_Fungi; c__unclassified_Fungi; o__unclassified_Fungi; f__unclassified_Fungi; g__unclassified_Fungi; s__unclassified_Fungi	NA	NA	NA	NA	NA	NA	NA	NA	NA	NA	NA
ASV_491	0	0	0	0	0	0	0	0	0	0	0	0	d__Fungi; p__unclassified_Fungi; c__unclassified_Fungi; o__unclassified_Fungi; f__unclassified_Fungi; g__unclassified_Fungi; s__unclassified_Fungi	NA	NA	NA	NA	NA	NA	NA	NA	NA	NA	NA
ASV_1221	0	0	8	0	0	0	0	0	0	0	0	0	d__Fungi; p__Ascomycota; c__Dothideomycetes; o__Pleosporales; f__Cucurbitariaceae; g__Pyrenochaeta; s__unidentified	Cucurbitariaceae	E7FBF69C-E136-452E-91BC-894D30ABD816	816502	9	Pathotroph-Saprotroph	Plant Pathogen-Wood Saprotroph	Probable	Microfungus	NULL	Necrotrophic or saprobic on woody plants (Cannon & Kirk 2007)	Cannon PF, Kirk PM. 2007. Fungal Families of the World. CAB International, Cambridge (ISBN: 978-0851998275); Tedersoo L, et al. 2014. Science 346:e1256688 ((https://doi.org/10.1126/science.1256688))
ASV_217	141	0	0	0	0	0	0	0	0	0	0	0	d__Fungi; p__Ascomycota; c__Dothideomycetes; o__Pleosporales; f__Sporormiaceae; g__Preussia; s__Preussia_flanaganii	Sporormiaceae	1CB1CDD8-36B9-11D5-9548-00D0592D548C	81414	9	Saprotroph	Dung Saprotroph-Plant Saprotroph	Probable	Microfungus	NULL	Saprobic, associated with dung and rotting vegetation (Cannon & Kirk 2007)	Cannon PF, Kirk PM. 2007. Fungal Families of the World. CAB International, Cambridge (ISBN: 978-0851998275)
ASV_521	177	11	2	19	4	0	0	0	0	0	0	0	d__Fungi; p__unclassified_Fungi; c__unclassified_Fungi; o__unclassified_Fungi; f__unclassified_Fungi; g__unclassified_Fungi; s__unclassified_Fungi	NA	NA	NA	NA	NA	NA	NA	NA	NA	NA	NA
ASV_1476	0	0	0	0	0	0	0	0	0	0	0	0	d__Fungi; p__Basidiomycota; c__Tremellomycetes; o__Filobasidiales; f__Filobasidiaceae; g__Goffeauzyma; s__Goffeauzyma_gastrica	Goffeauzyma	D02C6977-913D-4DEF-B5FE-9EFB0825566C	813251	13	Saprotroph	Plant Saprotroph-|Undefined Saprotroph|	Probable	Yeast	NULL	As litter_saprotroph (P玫lme et al. 2020); As soil_saprotroph (P玫lme et al. 2020); Decay leaf, fruit, seed, soil (P玫lme et al. 2020)	P玫lme S, et al. 2020. Fungal Diversity 105:1-16 ((https://doi.org/10.1007/s13225-020-00466-2))
ASV_1500	0	0	0	0	0	438	0	0	0	0	0	0	d__Fungi; p__unclassified_Fungi; c__unclassified_Fungi; o__unclassified_Fungi; f__unclassified_Fungi; g__unclassified_Fungi; s__unclassified_Fungi	NA	NA	NA	NA	NA	NA	NA	NA	NA	NA	NA
ASV_793	0	0	0	0	0	0	0	0	0	0	0	0	d__Fungi; p__Ascomycota; c__Dothideomycetes; o__Dothideomycetes_ord_Incertae_sedis; f__Eremomycetaceae; g__Arthrographis; s__unclassified_Arthrographis	Arthrographis	1CB1C4AF-36B9-11D5-9548-00D0592D548C	7222	13	Saprotroph	|Undefined Saprotroph|	Probable	Microfungus	NULL	As animal_decomposer (P玫lme et al. 2020); Decay animal material (P玫lme et al. 2020)	Tedersoo L, et al. 2014. Science 346:e1256688 ((https://doi.org/10.1126/science.1256688)); P玫lme S, et al. 2020. Fungal Diversity 105:1-16 ((https://doi.org/10.1007/s13225-020-00466-2))
ASV_412	19	0	0	296	0	0	0	0	0	0	0	0	d__Fungi; p__Ascomycota; c__Sordariomycetes; o__Sordariales; f__Lasiosphaeriaceae; g__Schizothecium; s__unclassified_Schizothecium	Lasiosphaeriaceae	1CB1CD4A-36B9-11D5-9548-00D0592D548C	80930	9	Saprotroph	Undefined Saprotroph	Probable	Microfungus	NULL	Saprobes found dung, soil and rotting vegetation (Cannon & Kirk 2007)	Cannon PF, Kirk PM. 2007. Fungal Families of the World. CAB International, Cambridge (ISBN: 978-0851998275)
ASV_790	0	0	0	0	0	0	0	0	0	0	0	0	d__Fungi; p__Glomeromycota; c__Glomeromycetes; o__Diversisporales; f__Diversisporaceae; g__Corymbiglomus; s__Corymbiglomus_tortuosum	Diversisporaceae	28FA7970-FB64-4353-9510-03FC3A07624A	82125	9	Symbiotroph	Arbuscular Mycorrhizal	Highly Probable	NULL	NULL	NULL	Redecker D, et al. 2013. Mycorrhiza 23:515-531 ((https://doi.org/10.1007/s00572-013-0486-y))
ASV_165	0	0	0	9	417	0	0	0	0	0	0	0	d__Fungi; p__unclassified_Fungi; c__unclassified_Fungi; o__unclassified_Fungi; f__unclassified_Fungi; g__unclassified_Fungi; s__unclassified_Fungi	NA	NA	NA	NA	NA	NA	NA	NA	NA	NA	NA
ASV_1791	210	0	0	0	0	0	0	0	0	0	0	0	d__Fungi; p__unidentified; c__unidentified; o__unidentified; f__unidentified; g__unidentified; s__unidentified	NA	NA	NA	NA	NA	NA	NA	NA	NA	NA	NA
ASV_97	0	0	0	421	0	0	0	0	0	0	0	0	d__Fungi; p__unidentified; c__unidentified; o__unidentified; f__unidentified; g__unidentified; s__unidentified	NA	NA	NA	NA	NA	NA	NA	NA	NA	NA	NA
ASV_1342	0	0	89	0	0	0	0	0	0	0	0	0	d__Fungi; p__Ascomycota; c__Sordariomycetes; o__Sordariales; f__Sordariaceae; g__Neurospora; s__Neurospora_terricola	Sordariaceae	1CB1CDD1-36B9-11D5-9548-00D0592D548C	81384	9	Saprotroph	Dung Saprotroph-Plant Saprotroph	Probable	Microfungus	Null	Saprobic, especially on dung and rotting vegetation but also found associated with food stuffs (Cannon & Kirk 2007)	Cannon PF, Kirk PM. 2007. Fungal Families of the World. CAB International, Cambridge (ISBN: 978-0851998275)
ASV_1707	0	0	0	0	0	0	0	0	0	0	0	0	d__Fungi; p__unclassified_Fungi; c__unclassified_Fungi; o__unclassified_Fungi; f__unclassified_Fungi; g__unclassified_Fungi; s__unclassified_Fungi	NA	NA	NA	NA	NA	NA	NA	NA	NA	NA	NA
ASV_1742	0	6	332	0	0	0	0	0	0	0	0	0	d__Fungi; p__Ascomycota; c__Eurotiomycetes; o__Chaetothyriales; f__Herpotrichiellaceae; g__Phialophora; s__Phialophora_hyalina	Herpotrichiellaceae	1CB1CD37-36B9-11D5-9548-00D0592D548C	80856	9	Pathotroph-Saprotroph	Animal Pathogen-Fungal Parasite-Undefined Saprotroph	Probable	Facultative Yeast-Microfungus	NULL	Mostly saprobic on plants or other fungi, isolated from soil etc., and from medical sources (Cannon & Kirk 2007)	Cannon PF, Kirk PM. 2007. Fungal Families of the World. CAB International, Cambridge (ISBN: 978-0851998275)
ASV_1339	0	0	25	224	69	28	0	0	0	0	0	0	d__Fungi; p__unclassified_Fungi; c__unclassified_Fungi; o__unclassified_Fungi; f__unclassified_Fungi; g__unclassified_Fungi; s__unclassified_Fungi	NA	NA	NA	NA	NA	NA	NA	NA	NA	NA	NA
ASV_54	0	0	2	406	0	0	0	0	0	0	0	0	d__Fungi; p__Ascomycota; c__Eurotiomycetes; o__Eurotiales; f__Trichocomaceae; g__Talaromyces; s__Talaromyces_atroroseus	Eurotiales	1CB1CE25-36B9-11D5-9548-00D0592D548C	90472	7	Saprotroph	Undefined Saprotroph	Possible	Microfungus	NULL	NULL	Sterkenburg E, et al. 2015. New Phytologist 207:1145-1158 ((https://doi.org/10.1111/nph.13426))
ASV_1996	0	0	0	0	0	2	0	0	0	0	0	0	d__Fungi; p__unidentified; c__unidentified; o__unidentified; f__unidentified; g__unidentified; s__unidentified	NA	NA	NA	NA	NA	NA	NA	NA	NA	NA	NA
ASV_1380	81	30	0	39	19	0	0	0	0	0	0	0	d__Fungi; p__Ascomycota; c__Sordariomycetes; o__unclassified_Sordariomycetes; f__unclassified_Sordariomycetes; g__unclassified_Sordariomycetes; s__unclassified_Sordariomycetes	NA	NA	NA	NA	NA	NA	NA	NA	NA	NA	NA
ASV_1049	386	0	0	0	0	0	0	0	0	0	0	0	d__Fungi; p__Ascomycota; c__Sordariomycetes; o__Hypocreales; f__Nectriaceae; g__Fusarium; s__unclassified_Fusarium	Nectriaceae	1CB1CD7A-36B9-11D5-9548-00D0592D548C	81059	9	Pathotroph-Saprotroph-Symbiotroph	Animal Pathogen-Endophyte-Fungal Parasite-Lichen Parasite-Plant Pathogen-Wood Saprotroph	Possible	Microfungus	NULL	Fusarium species are amongst the economically significant plant pathogens (Cannon & Kirk 2007)	Cannon PF, Kirk PM. 2007. Fungal Families of the World. CAB International, Cambridge (ISBN: 978-0851998275); Hirooka Y, et al. 2012. Studies in Mycology 711-210 ((https://doi.org/10.3114/sim0001)); Tedersoo L, et al. 2014. Science 346:e1256688 ((https://doi.org/10.1126/science.1256688)); The American Phytopathological Society Common Names of Plant Diseases ((http://www.apsnet.org/publications/com…
ASV_1478	0	0	0	0	0	0	0	0	0	0	0	0	d__Fungi; p__Ascomycota; c__Sordariomycetes; o__Microascales; f__Microascaceae; g__Lophotrichus; s__Lophotrichus_fimeti	Microascaceae	1CB1CD6A-36B9-11D5-9548-00D0592D548C	81001	9	Pathotroph-Saprotroph-Symbiotroph	Animal Pathogen-Endophyte-Plant Pathogen-Undefined Saprotroph	Possible	Microfungus	NULL	Saprobic in soil or rotting vegetation, some species heat-tolerant and associatated with silage and compost, a few associated with humans and animals (Cannon & Kirk 2007)	Cannon PF, Kirk PM. 2007. Fungal Families of the World. CAB International, Cambridge (ISBN: 978-0851998275)
ASV_1090	0	0	0	0	0	0	0	0	0	0	0	0	d__Fungi; p__Ascomycota; c__Sordariomycetes; o__Trichosphaeriales; f__Trichosphaeriaceae; g__Nigrospora; s__Nigrospora_oryzae	Nigrospora oryzae	1CB1B51D-36B9-11D5-9548-00D0592D548C	253729	20	Pathotroph-Symbiotroph	Endophyte-Plant Pathogen	Probable	NULL	NULL	Host - broad host range	Costa IPMW, et al. 2012. Mycotaxon 119:e26 ((http://mycotaxon.com/resources/checklists/costa_v119_checklist.pdf)); The American Phytopathological Society Common Names of Plant Diseases ((http://www.apsnet.org/publications/commonnames/Pages/default.aspx))
ASV_191	82	42	102	0	29	0	0	0	0	0	0	0	d__Fungi; p__Ascomycota; c__Leotiomycetes; o__Thelebolales; f__Pseudeurotiaceae; g__Pseudogymnoascus; s__Pseudogymnoascus_roseus	Pseudeurotiaceae	1CB1CDAD-36B9-11D5-9548-00D0592D548C	81222	9	Saprotroph	Plant Saprotroph-Wood Saprotroph	Probable	Microfungus	NULL	Saprobic on woody tissue and rotting vegetation, often isolated from soil (Cannon & Kirk 2007)	Cannon PF, Kirk PM. 2007. Fungal Families of the World. CAB International, Cambridge (ISBN: 978-0851998275)
ASV_543	0	0	0	0	0	0	0	0	0	0	0	0	d__Fungi; p__Ascomycota; c__Sordariomycetes; o__Sordariales; f__Chaetomiaceae; g__unclassified_Chaetomiaceae; s__unclassified_Chaetomiaceae	Chaetomiaceae	1CB1CCE0-36B9-11D5-9548-00D0592D548C	80582	9	Pathotroph-Saprotroph-Symbiotroph	Animal Pathogen-Dung Saprotroph-Endophyte-Epiphyte-Plant Saprotroph-Wood Saprotroph	Possible	Microfungus	Soft Rot	Saprobic, acting as key decay organisms of plant materials and plant-derived commodities (Cannon & Kirk 2007); Epiphyte detection method-culture (Massimo et al. 2015); Endophyte detection method-culture (Busby et al. 2016, David et al. 2016); Likely opportunistic human pathogen (Irinyi et al. 2015)	Seehann G, et al. 1975. List of Fungi in Soft-Rot Tissue Tests. Institute fur Holzbiologie und Holzschutz, Bundesforschungsanstalt fur Forst - und Holzwirtshaft, Hamburg - Lohbrugge, Germany; Cannon PF, Kirk PM. 2007. Fungal Families of the World. CAB International, Cambridge ((https://isbnsearch.org/isbn/9780851998275)); Bills GF, et al. 2013. Current Opinion in Microbiology 16:549-565 ((https:/…
ASV_923	35	6	0	6	28	0	0	0	0	0	0	0	d__Fungi; p__Ascomycota; c__Sordariomycetes; o__Sordariales; f__unclassified_Sordariales; g__unclassified_Sordariales; s__unclassified_Sordariales	NA	NA	NA	NA	NA	NA	NA	NA	NA	NA	NA
ASV_1651	347	0	0	0	0	0	0	0	0	0	0	0	d__Fungi; p__Ascomycota; c__Eurotiomycetes; o__Eurotiales; f__Aspergillaceae; g__Aspergillus; s__Aspergillus_subversicolor	Eurotiales	1CB1CE25-36B9-11D5-9548-00D0592D548C	90472	7	Saprotroph	Undefined Saprotroph	Possible	Microfungus	NULL	NULL	Sterkenburg E, et al. 2015. New Phytologist 207:1145-1158 ((https://doi.org/10.1111/nph.13426))
ASV_1188	0	0	0	0	0	0	0	0	0	0	0	0	d__Fungi; p__Ascomycota; c__Sordariomycetes; o__Microascales; f__Microascaceae; g__Cephalotrichum; s__Cephalotrichum_stemonitis	Microascaceae	1CB1CD6A-36B9-11D5-9548-00D0592D548C	81001	9	Pathotroph-Saprotroph-Symbiotroph	Animal Pathogen-Endophyte-Plant Pathogen-Undefined Saprotroph	Possible	Microfungus	NULL	Saprobic in soil or rotting vegetation, some species heat-tolerant and associatated with silage and compost, a few associated with humans and animals (Cannon & Kirk 2007)	Cannon PF, Kirk PM. 2007. Fungal Families of the World. CAB International, Cambridge (ISBN: 978-0851998275)
ASV_1306	0	0	0	0	6	331	0	0	0	0	0	0	d__Fungi; p__Rozellomycota; c__unidentified; o__unidentified; f__unidentified; g__unidentified; s__unidentified	NA	NA	NA	NA	NA	NA	NA	NA	NA	NA	NA
ASV_614	0	0	337	0	0	0	0	0	0	0	0	0	d__Fungi; p__Ascomycota; c__Sordariomycetes; o__Microascales; f__Microascaceae; g__Lophotrichus; s__Lophotrichus_fimeti	Microascaceae	1CB1CD6A-36B9-11D5-9548-00D0592D548C	81001	9	Pathotroph-Saprotroph-Symbiotroph	Animal Pathogen-Endophyte-Plant Pathogen-Undefined Saprotroph	Possible	Microfungus	NULL	Saprobic in soil or rotting vegetation, some species heat-tolerant and associatated with silage and compost, a few associated with humans and animals (Cannon & Kirk 2007)	Cannon PF, Kirk PM. 2007. Fungal Families of the World. CAB International, Cambridge (ISBN: 978-0851998275)
ASV_1532	0	0	0	2	330	0	0	0	0	0	0	0	d__Fungi; p__Ascomycota; c__Sordariomycetes; o__Sordariales; f__Sordariales_fam_Incertae_sedis; g__Ramophialophora; s__unidentified	Ramophialophora	70920E66-33AF-4C4C-A778-B3EB96783642	500021	13	Saprotroph	|Undefined Saprotroph|	Probable	Microfungus	NULL	As soil_saprotroph (P玫lme et al. 2020); Decay soil (P玫lme et al. 2020)	P玫lme S, et al. 2020. Fungal Diversity 105:1-16 ((https://doi.org/10.1007/s13225-020-00466-2))
ASV_1611	0	0	0	0	0	0	0	0	0	0	0	0	d__Fungi; p__unclassified_Fungi; c__unclassified_Fungi; o__unclassified_Fungi; f__unclassified_Fungi; g__unclassified_Fungi; s__unclassified_Fungi	NA	NA	NA	NA	NA	NA	NA	NA	NA	NA	NA
ASV_756	255	0	64	0	0	0	0	0	0	0	0	0	d__Fungi; p__Ascomycota; c__Saccharomycetes; o__Saccharomycetales; f__Pichiaceae; g__Pichia; s__unidentified	Saccharomycetales	B73A15F4-AB90-4E11-B6D7-E0BE710B986C	816369	7	Saprotroph	Undefined Saprotroph	Possible	Yeast	NULL	NULL	Sterkenburg E, et al. 2015. New Phytologist 207:1145-1158 ((https://doi.org/10.1111/nph.13426))
ASV_557	0	0	0	0	0	0	0	0	0	0	0	0	d__Fungi; p__unclassified_Fungi; c__unclassified_Fungi; o__unclassified_Fungi; f__unclassified_Fungi; g__unclassified_Fungi; s__unclassified_Fungi	NA	NA	NA	NA	NA	NA	NA	NA	NA	NA	NA
ASV_697	0	0	0	0	0	0	0	0	0	0	0	0	d__Fungi; p__Mortierellomycota; c__Mortierellomycetes; o__Mortierellales; f__Mortierellaceae; g__Mortierella; s__Mortierella_hyalina	Mortierellaceae	3BD31551-4295-4664-858B-8E44073A293E	816415	9	Saprotroph-Symbiotroph	Endophyte-Litter Saprotroph-Soil Saprotroph-Undefined Saprotroph	Possible	Microfungus	NULL	Saprobic in soil and thus frequenctly isolated from soil and material contaminated with soil such as hay or rotten silage and spoil tips (Cannon & Kirk 2007)	Cannon PF, Kirk PM. 2007. Fungal Families of the World. CAB International, Cambridge (ISBN: 978-0851998275); Purahong W, et al. 2016. Molecular Ecology 25:4059-4074 ((https://doi.org/10.1111/mec.13739))
ASV_1027	0	0	0	0	0	0	0	0	0	0	0	0	d__Fungi; p__Ascomycota; c__unclassified_Ascomycota; o__unclassified_Ascomycota; f__unclassified_Ascomycota; g__unclassified_Ascomycota; s__unclassified_Ascomycota	NA	NA	NA	NA	NA	NA	NA	NA	NA	NA	NA
ASV_394	0	0	9	0	13	66	0	0	0	0	0	0	d__Fungi; p__Basidiomycota; c__Agaricomycetes; o__Sebacinales; f__Serendipitaceae; g__Serendipita; s__unidentified	Serendipita	9597D21B-8566-4B87-B888-F7D578F17392	22442	13	Saprotroph-Symbiotroph	Ectomycorrhizal-|Endophyte|-Ericoid Mycorrhizal-Orchid Mycorrhizal-Undefined Saprotroph	Highly Probable	Microfungus	NULL	As root_endophyte (P玫lme et al. 2020); As soil_saprotroph (P玫lme et al. 2020); Decay soil (P玫lme et al. 2020)	Tedersoo L, et al. 2010. Mycorrhiza 20:217-263 ((https://doi.org/10.1007/s00572-009-0274-x)) (pro parte); Wei脽 M, et al. 2016. New Phytologist 211:20-40 ((https://doi.org/10.1111/nph.13977)); P玫lme S, et al. 2020. Fungal Diversity 105:1-16 ((https://doi.org/10.1007/s13225-020-00466-2))
ASV_1900	0	0	0	0	0	0	0	0	0	0	0	0	d__Fungi; p__Mortierellomycota; c__Mortierellomycetes; o__Mortierellales; f__Mortierellaceae; g__Mortierella; s__Mortierella_alpina	Mortierellaceae	3BD31551-4295-4664-858B-8E44073A293E	816415	9	Saprotroph-Symbiotroph	Endophyte-Litter Saprotroph-Soil Saprotroph-Undefined Saprotroph	Possible	Microfungus	NULL	Saprobic in soil and thus frequenctly isolated from soil and material contaminated with soil such as hay or rotten silage and spoil tips (Cannon & Kirk 2007)	Cannon PF, Kirk PM. 2007. Fungal Families of the World. CAB International, Cambridge (ISBN: 978-0851998275); Purahong W, et al. 2016. Molecular Ecology 25:4059-4074 ((https://doi.org/10.1111/mec.13739))
ASV_1577	0	0	0	312	0	0	0	0	0	0	0	0	d__Fungi; p__Ascomycota; c__Sordariomycetes; o__Hypocreales; f__Nectriaceae; g__Fusarium; s__Fusarium_solani	Nectriaceae	1CB1CD7A-36B9-11D5-9548-00D0592D548C	81059	9	Pathotroph-Saprotroph-Symbiotroph	Animal Pathogen-Endophyte-Fungal Parasite-Lichen Parasite-Plant Pathogen-Wood Saprotroph	Possible	Microfungus	NULL	Fusarium species are amongst the economically significant plant pathogens (Cannon & Kirk 2007)	Cannon PF, Kirk PM. 2007. Fungal Families of the World. CAB International, Cambridge (ISBN: 978-0851998275); Hirooka Y, et al. 2012. Studies in Mycology 711-210 ((https://doi.org/10.3114/sim0001)); Tedersoo L, et al. 2014. Science 346:e1256688 ((https://doi.org/10.1126/science.1256688)); The American Phytopathological Society Common Names of Plant Diseases ((http://www.apsnet.org/publications/com…
ASV_1718	0	310	0	0	0	0	0	0	0	0	0	0	d__Fungi; p__Ascomycota; c__Eurotiomycetes; o__Eurotiales; f__Aspergillaceae; g__Aspergillus; s__Aspergillus_subversicolor	Eurotiales	1CB1CE25-36B9-11D5-9548-00D0592D548C	90472	7	Saprotroph	Undefined Saprotroph	Possible	Microfungus	NULL	NULL	Sterkenburg E, et al. 2015. New Phytologist 207:1145-1158 ((https://doi.org/10.1111/nph.13426))
ASV_1787	0	0	308	0	0	0	0	0	0	0	0	0	d__Fungi; p__Ascomycota; c__Sordariomycetes; o__Hypocreales; f__Nectriaceae; g__Gibberella; s__Gibberella_intricans	Nectriaceae	1CB1CD7A-36B9-11D5-9548-00D0592D548C	81059	9	Pathotroph-Saprotroph-Symbiotroph	Animal Pathogen-Endophyte-Fungal Parasite-Lichen Parasite-Plant Pathogen-Wood Saprotroph	Possible	Microfungus	NULL	Fusarium species are amongst the economically significant plant pathogens (Cannon & Kirk 2007)	Cannon PF, Kirk PM. 2007. Fungal Families of the World. CAB International, Cambridge (ISBN: 978-0851998275); Hirooka Y, et al. 2012. Studies in Mycology 711-210 ((https://doi.org/10.3114/sim0001)); Tedersoo L, et al. 2014. Science 346:e1256688 ((https://doi.org/10.1126/science.1256688)); The American Phytopathological Society Common Names of Plant Diseases ((http://www.apsnet.org/publications/com…
ASV_758	0	0	0	0	0	299	0	0	0	0	0	0	d__Fungi; p__unclassified_Fungi; c__unclassified_Fungi; o__unclassified_Fungi; f__unclassified_Fungi; g__unclassified_Fungi; s__unclassified_Fungi	NA	NA	NA	NA	NA	NA	NA	NA	NA	NA	NA
ASV_315	75	45	56	0	0	0	0	0	0	0	0	0	d__Fungi; p__Ascomycota; c__Eurotiomycetes; o__Eurotiales; f__Aspergillaceae; g__Aspergillus; s__Aspergillus_subversicolor	Eurotiales	1CB1CE25-36B9-11D5-9548-00D0592D548C	90472	7	Saprotroph	Undefined Saprotroph	Possible	Microfungus	NULL	NULL	Sterkenburg E, et al. 2015. New Phytologist 207:1145-1158 ((https://doi.org/10.1111/nph.13426))
ASV_1063	25	10	41	71	48	35	0	0	0	0	0	0	d__Fungi; p__Ascomycota; c__Sordariomycetes; o__Hypocreales; f__Nectriaceae; g__Ilyonectria; s__Ilyonectria_macrodidyma	Nectriaceae	1CB1CD7A-36B9-11D5-9548-00D0592D548C	81059	9	Pathotroph-Saprotroph-Symbiotroph	Animal Pathogen-Endophyte-Fungal Parasite-Lichen Parasite-Plant Pathogen-Wood Saprotroph	Possible	Microfungus	NULL	Fusarium species are amongst the economically significant plant pathogens (Cannon & Kirk 2007)	Cannon PF, Kirk PM. 2007. Fungal Families of the World. CAB International, Cambridge (ISBN: 978-0851998275); Hirooka Y, et al. 2012. Studies in Mycology 711-210 ((https://doi.org/10.3114/sim0001)); Tedersoo L, et al. 2014. Science 346:e1256688 ((https://doi.org/10.1126/science.1256688)); The American Phytopathological Society Common Names of Plant Diseases ((http://www.apsnet.org/publications/com…
ASV_690	0	0	0	291	0	0	0	0	0	0	0	0	d__Fungi; p__Basidiomycota; c__Agaricomycetes; o__unidentified; f__unidentified; g__unidentified; s__unidentified	NA	NA	NA	NA	NA	NA	NA	NA	NA	NA	NA
ASV_629	74	59	33	0	0	0	0	0	0	0	0	0	d__Fungi; p__Ascomycota; c__Leotiomycetes; o__Thelebolales; f__Pseudeurotiaceae; g__Pseudogymnoascus; s__Pseudogymnoascus_roseus	Pseudeurotiaceae	1CB1CDAD-36B9-11D5-9548-00D0592D548C	81222	9	Saprotroph	Plant Saprotroph-Wood Saprotroph	Probable	Microfungus	NULL	Saprobic on woody tissue and rotting vegetation, often isolated from soil (Cannon & Kirk 2007)	Cannon PF, Kirk PM. 2007. Fungal Families of the World. CAB International, Cambridge (ISBN: 978-0851998275)
ASV_1171	0	285	0	0	0	0	0	0	0	0	0	0	d__Fungi; p__Ascomycota; c__Eurotiomycetes; o__Eurotiales; f__Aspergillaceae; g__Aspergillus; s__Aspergillus_subversicolor	Eurotiales	1CB1CE25-36B9-11D5-9548-00D0592D548C	90472	7	Saprotroph	Undefined Saprotroph	Possible	Microfungus	NULL	NULL	Sterkenburg E, et al. 2015. New Phytologist 207:1145-1158 ((https://doi.org/10.1111/nph.13426))
ASV_150	31	0	3	0	4	0	0	0	0	0	0	0	d__Fungi; p__unclassified_Fungi; c__unclassified_Fungi; o__unclassified_Fungi; f__unclassified_Fungi; g__unclassified_Fungi; s__unclassified_Fungi	NA	NA	NA	NA	NA	NA	NA	NA	NA	NA	NA
ASV_81	0	0	0	0	0	0	0	0	0	0	0	0	d__Fungi; p__Ascomycota; c__Eurotiomycetes; o__Onygenales; f__Onygenales_fam_Incertae_sedis; g__Chrysosporium; s__Chrysosporium_lobatum	Chrysosporium	1CB1AD43-36B9-11D5-9548-00D0592D548C	7645	13	Pathotroph-Saprotroph	Plant Pathogen-Undefined Saprotroph-|Wood Saprotroph|	Highly Probable	Microfungus	Soft Rot	Decay wood (P玫lme et al. 2020)	Seehann G, et al. 1975. List of Fungi in Soft-Rot Tissue Tests. Institute fur Holzbiologie und Holzschutz, Bundesforschungsanstalt fur Forst - und Holzwirtshaft, Hamburg - Lohbrugge, Germany; Tedersoo L, et al. 2014. Science 346:e1256688 ((https://doi.org/10.1126/science.1256688)); P玫lme S, et al. 2020. Fungal Diversity 105:1-16 ((https://doi.org/10.1007/s13225-020-00466-2))
ASV_76	0	0	0	0	0	0	0	0	0	0	0	0	d__Fungi; p__unclassified_Fungi; c__unclassified_Fungi; o__unclassified_Fungi; f__unclassified_Fungi; g__unclassified_Fungi; s__unclassified_Fungi	NA	NA	NA	NA	NA	NA	NA	NA	NA	NA	NA
ASV_182	0	2	27	172	40	30	0	0	0	0	0	0	d__Fungi; p__unclassified_Fungi; c__unclassified_Fungi; o__unclassified_Fungi; f__unclassified_Fungi; g__unclassified_Fungi; s__unclassified_Fungi	NA	NA	NA	NA	NA	NA	NA	NA	NA	NA	NA
ASV_987	0	0	0	0	0	0	0	0	0	0	0	0	d__Fungi; p__unclassified_Fungi; c__unclassified_Fungi; o__unclassified_Fungi; f__unclassified_Fungi; g__unclassified_Fungi; s__unclassified_Fungi	NA	NA	NA	NA	NA	NA	NA	NA	NA	NA	NA
ASV_1418	0	0	0	0	273	0	0	0	0	0	0	0	d__Fungi; p__Ascomycota; c__Eurotiomycetes; o__Eurotiales; f__Aspergillaceae; g__Aspergillus; s__Aspergillus_chlamydosporus	Eurotiales	1CB1CE25-36B9-11D5-9548-00D0592D548C	90472	7	Saprotroph	Undefined Saprotroph	Possible	Microfungus	NULL	NULL	Sterkenburg E, et al. 2015. New Phytologist 207:1145-1158 ((https://doi.org/10.1111/nph.13426))
ASV_1346	0	0	0	4	267	0	0	0	0	0	0	0	d__Fungi; p__unclassified_Fungi; c__unclassified_Fungi; o__unclassified_Fungi; f__unclassified_Fungi; g__unclassified_Fungi; s__unclassified_Fungi	NA	NA	NA	NA	NA	NA	NA	NA	NA	NA	NA
ASV_419	0	0	0	0	0	0	0	0	0	0	0	0	d__Fungi; p__Ascomycota; c__Sordariomycetes; o__Hypocreales; f__unidentified; g__unidentified; s__unidentified	Hypocreales	1CB18E60-36B9-11D5-9548-00D0592D548C	90477	7	Saprotroph	Undefined Saprotroph	Possible	Microfungus	NULL	NULL	Sterkenburg E, et al. 2015. New Phytologist 207:1145-1158 ((https://doi.org/10.1111/nph.13426))
ASV_1444	0	115	152	0	0	0	0	0	0	0	0	0	d__Fungi; p__Ascomycota; c__Leotiomycetes; o__Thelebolales; f__Pseudeurotiaceae; g__Pseudogymnoascus; s__Pseudogymnoascus_roseus	Pseudeurotiaceae	1CB1CDAD-36B9-11D5-9548-00D0592D548C	81222	9	Saprotroph	Plant Saprotroph-Wood Saprotroph	Probable	Microfungus	NULL	Saprobic on woody tissue and rotting vegetation, often isolated from soil (Cannon & Kirk 2007)	Cannon PF, Kirk PM. 2007. Fungal Families of the World. CAB International, Cambridge (ISBN: 978-0851998275)
ASV_1202	0	0	0	0	0	0	0	0	0	0	0	0	d__Fungi; p__unclassified_Fungi; c__unclassified_Fungi; o__unclassified_Fungi; f__unclassified_Fungi; g__unclassified_Fungi; s__unclassified_Fungi	NA	NA	NA	NA	NA	NA	NA	NA	NA	NA	NA
ASV_177	0	0	0	0	0	0	0	0	0	0	0	0	d__Fungi; p__Ascomycota; c__Eurotiomycetes; o__Eurotiales; f__Aspergillaceae; g__Penicillium; s__Penicillium_oxalicum	Eurotiales	1CB1CE25-36B9-11D5-9548-00D0592D548C	90472	7	Saprotroph	Undefined Saprotroph	Possible	Microfungus	NULL	NULL	Sterkenburg E, et al. 2015. New Phytologist 207:1145-1158 ((https://doi.org/10.1111/nph.13426))
ASV_1835	0	0	0	0	0	0	0	0	0	0	0	0	d__Fungi; p__Ascomycota; c__Sordariomycetes; o__Glomerellales; f__Plectosphaerellaceae; g__Sodiomyces; s__Sodiomyces_magadii	Plectosphaerellaceae	949EA3B2-2675-497F-B8DF-EF9CD336728F	510694	13	Pathotroph-Saprotroph-Symbiotroph	Animal Pathogen-Endophyte-Fungal Parasite-Plant Pathogen-Wood Saprotroph	Possible	Microfungus	NULL	NULL	Duncan CG, Eslyn WE. 1966. Mycologia 58:642-645 ((https://doi.org/10.2307/3757045)); Nilsson T. 1973. Studia Forestalia Suecica 104:1-40 ((https://pub.epsilon.slu.se/5711/)); Worrall JJ, et al. 1997. Mycologia 89:199-219 ((https://doi.org/10.2307/3761073)); Hanada RE, et al. 2010. Fungal Biology 114:901-910 ((https://doi.org/10.1016/j.funbio.2010.08.006)); Del Olmo-Ruiz M, Arnold AE. 2014. Mycolo…
ASV_1685	7	0	0	138	0	0	0	0	0	0	0	0	d__Fungi; p__unclassified_Fungi; c__unclassified_Fungi; o__unclassified_Fungi; f__unclassified_Fungi; g__unclassified_Fungi; s__unclassified_Fungi	NA	NA	NA	NA	NA	NA	NA	NA	NA	NA	NA
ASV_459	0	0	0	0	0	263	0	0	0	0	0	0	d__Fungi; p__Ascomycota; c__Sordariomycetes; o__Glomerellales; f__Plectosphaerellaceae; g__Sodiomyces; s__Sodiomyces_magadii	Plectosphaerellaceae	949EA3B2-2675-497F-B8DF-EF9CD336728F	510694	13	Pathotroph-Saprotroph-Symbiotroph	Animal Pathogen-Endophyte-Fungal Parasite-Plant Pathogen-Wood Saprotroph	Possible	Microfungus	NULL	NULL	Duncan CG, Eslyn WE. 1966. Mycologia 58:642-645 ((https://doi.org/10.2307/3757045)); Nilsson T. 1973. Studia Forestalia Suecica 104:1-40 ((https://pub.epsilon.slu.se/5711/)); Worrall JJ, et al. 1997. Mycologia 89:199-219 ((https://doi.org/10.2307/3761073)); Hanada RE, et al. 2010. Fungal Biology 114:901-910 ((https://doi.org/10.1016/j.funbio.2010.08.006)); Del Olmo-Ruiz M, Arnold AE. 2014. Mycolo…
ASV_1523	0	0	0	260	0	0	0	0	0	0	0	0	d__Fungi; p__Glomeromycota; c__Paraglomeromycetes; o__unidentified; f__unidentified; g__unidentified; s__unidentified	Glomeromycota	6BD6B1A8-52D1-47DE-9145-3BE3B3012D1F	90511	3	Symbiotroph	Arbuscular Mycorrhizal	Highly Probable	NULL	NULL	NULL	Redecker D, et al. 2013. Mycorrhiza 23:515-531 ((https://doi.org/10.1007/s00572-013-0486-y))
ASV_122	0	0	0	0	0	0	0	0	0	0	0	0	d__Fungi; p__unclassified_Fungi; c__unclassified_Fungi; o__unclassified_Fungi; f__unclassified_Fungi; g__unclassified_Fungi; s__unclassified_Fungi	NA	NA	NA	NA	NA	NA	NA	NA	NA	NA	NA
ASV_661	82	0	0	0	17	11	0	0	0	0	0	0	d__Fungi; p__Ascomycota; c__Sordariomycetes; o__Sordariales; f__Sordariales_fam_Incertae_sedis; g__Staphylotrichum; s__Staphylotrichum_coccosporum	Staphylotrichum	1CB1A5B1-36B9-11D5-9548-00D0592D548C	10065	13	Saprotroph	|Undefined Saprotroph|	Probable	Microfungus	NULL	As soil_saprotroph (P玫lme et al. 2020); Decay soil (P玫lme et al. 2020)	Tedersoo L, et al. 2014. Science 346:e1256688 ((https://doi.org/10.1126/science.1256688)); P玫lme S, et al. 2020. Fungal Diversity 105:1-16 ((https://doi.org/10.1007/s13225-020-00466-2))
ASV_672	0	0	0	0	0	0	0	0	0	0	0	0	d__Fungi; p__Ascomycota; c__Dothideomycetes; o__Pleosporales; f__Phaeosphaeriaceae; g__unclassified_Phaeosphaeriaceae; s__unclassified_Phaeosphaeriaceae	Phaeosphaeriaceae	1CB1CD8E-36B9-11D5-9548-00D0592D548C	81637	9	Pathotroph-Saprotroph	Fungal Parasite-Plant Pathogen-Plant Saprotroph	Probable	Microfungus	NULL	Necrotrophic or saprobic on a wide range of plants, especially monocotyledons; a few species parasitic on other fungi (Cannon & Kirk 2007)	Cannon PF, Kirk PM. 2007. Fungal Families of the World. CAB International, Cambridge (ISBN: 978-0851998275)
ASV_1475	0	0	18	148	26	14	0	0	0	0	0	0	d__Fungi; p__unclassified_Fungi; c__unclassified_Fungi; o__unclassified_Fungi; f__unclassified_Fungi; g__unclassified_Fungi; s__unclassified_Fungi	NA	NA	NA	NA	NA	NA	NA	NA	NA	NA	NA
ASV_1466	242	0	0	0	0	0	0	0	0	0	0	0	d__Fungi; p__unclassified_Fungi; c__unclassified_Fungi; o__unclassified_Fungi; f__unclassified_Fungi; g__unclassified_Fungi; s__unclassified_Fungi	NA	NA	NA	NA	NA	NA	NA	NA	NA	NA	NA
ASV_146	0	0	0	0	0	0	0	0	0	0	0	0	d__Fungi; p__Glomeromycota; c__Glomeromycetes; o__Diversisporales; f__Diversisporaceae; g__Corymbiglomus; s__Corymbiglomus_tortuosum	Diversisporaceae	28FA7970-FB64-4353-9510-03FC3A07624A	82125	9	Symbiotroph	Arbuscular Mycorrhizal	Highly Probable	NULL	NULL	NULL	Redecker D, et al. 2013. Mycorrhiza 23:515-531 ((https://doi.org/10.1007/s00572-013-0486-y))
ASV_299	0	0	0	0	239	0	0	0	0	0	0	0	d__Fungi; p__Ascomycota; c__Sordariomycetes; o__Hypocreales; f__Hypocreales_fam_Incertae_sedis; g__Acremonium; s__Acremonium_nepalense	Hypocreales	1CB18E60-36B9-11D5-9548-00D0592D548C	90477	7	Saprotroph	Undefined Saprotroph	Possible	Microfungus	NULL	NULL	Sterkenburg E, et al. 2015. New Phytologist 207:1145-1158 ((https://doi.org/10.1111/nph.13426))
ASV_250	0	0	0	0	0	0	0	0	0	0	0	0	d__Fungi; p__unclassified_Fungi; c__unclassified_Fungi; o__unclassified_Fungi; f__unclassified_Fungi; g__unclassified_Fungi; s__unclassified_Fungi	NA	NA	NA	NA	NA	NA	NA	NA	NA	NA	NA
ASV_789	0	0	237	0	0	0	0	0	0	0	0	0	d__Fungi; p__Ascomycota; c__Leotiomycetes; o__Thelebolales; f__Pseudeurotiaceae; g__Pseudogymnoascus; s__Pseudogymnoascus_roseus	Pseudeurotiaceae	1CB1CDAD-36B9-11D5-9548-00D0592D548C	81222	9	Saprotroph	Plant Saprotroph-Wood Saprotroph	Probable	Microfungus	NULL	Saprobic on woody tissue and rotting vegetation, often isolated from soil (Cannon & Kirk 2007)	Cannon PF, Kirk PM. 2007. Fungal Families of the World. CAB International, Cambridge (ISBN: 978-0851998275)
ASV_1183	0	0	0	0	0	0	0	0	0	0	0	0	d__Fungi; p__Ascomycota; c__Sordariomycetes; o__Sordariales; f__Chaetomiaceae; g__Botryotrichum; s__Botryotrichum_atrogriseum	Chaetomiaceae	1CB1CCE0-36B9-11D5-9548-00D0592D548C	80582	9	Pathotroph-Saprotroph-Symbiotroph	Animal Pathogen-Dung Saprotroph-Endophyte-Epiphyte-Plant Saprotroph-Wood Saprotroph	Possible	Microfungus	Soft Rot	Saprobic, acting as key decay organisms of plant materials and plant-derived commodities (Cannon & Kirk 2007); Epiphyte detection method-culture (Massimo et al. 2015); Endophyte detection method-culture (Busby et al. 2016, David et al. 2016); Likely opportunistic human pathogen (Irinyi et al. 2015)	Seehann G, et al. 1975. List of Fungi in Soft-Rot Tissue Tests. Institute fur Holzbiologie und Holzschutz, Bundesforschungsanstalt fur Forst - und Holzwirtshaft, Hamburg - Lohbrugge, Germany; Cannon PF, Kirk PM. 2007. Fungal Families of the World. CAB International, Cambridge ((https://isbnsearch.org/isbn/9780851998275)); Bills GF, et al. 2013. Current Opinion in Microbiology 16:549-565 ((https:/…
ASV_1137	0	0	0	0	0	0	0	0	0	0	0	0	d__Fungi; p__unidentified; c__unidentified; o__unidentified; f__unidentified; g__unidentified; s__unidentified	NA	NA	NA	NA	NA	NA	NA	NA	NA	NA	NA
ASV_605	0	0	0	0	0	0	0	0	0	0	0	0	d__Fungi; p__Glomeromycota; c__Glomeromycetes; o__Diversisporales; f__Diversisporaceae; g__Corymbiglomus; s__Corymbiglomus_tortuosum	Diversisporaceae	28FA7970-FB64-4353-9510-03FC3A07624A	82125	9	Symbiotroph	Arbuscular Mycorrhizal	Highly Probable	NULL	NULL	NULL	Redecker D, et al. 2013. Mycorrhiza 23:515-531 ((https://doi.org/10.1007/s00572-013-0486-y))
ASV_820	0	0	0	0	0	0	0	0	0	0	0	0	d__Fungi; p__unclassified_Fungi; c__unclassified_Fungi; o__unclassified_Fungi; f__unclassified_Fungi; g__unclassified_Fungi; s__unclassified_Fungi	NA	NA	NA	NA	NA	NA	NA	NA	NA	NA	NA
ASV_135	0	0	0	0	0	0	0	0	0	0	0	0	d__Fungi; p__Ascomycota; c__Sordariomycetes; o__Microascales; f__Microascaceae; g__Acaulium; s__unclassified_Acaulium	Microascaceae	1CB1CD6A-36B9-11D5-9548-00D0592D548C	81001	9	Pathotroph-Saprotroph-Symbiotroph	Animal Pathogen-Endophyte-Plant Pathogen-Undefined Saprotroph	Possible	Microfungus	NULL	Saprobic in soil or rotting vegetation, some species heat-tolerant and associatated with silage and compost, a few associated with humans and animals (Cannon & Kirk 2007)	Cannon PF, Kirk PM. 2007. Fungal Families of the World. CAB International, Cambridge (ISBN: 978-0851998275)
ASV_454	0	228	0	0	0	0	0	0	0	0	0	0	d__Fungi; p__Ascomycota; c__Eurotiomycetes; o__Eurotiales; f__Aspergillaceae; g__Aspergillus; s__Aspergillus_subversicolor	Eurotiales	1CB1CE25-36B9-11D5-9548-00D0592D548C	90472	7	Saprotroph	Undefined Saprotroph	Possible	Microfungus	NULL	NULL	Sterkenburg E, et al. 2015. New Phytologist 207:1145-1158 ((https://doi.org/10.1111/nph.13426))
ASV_597	0	0	0	0	0	0	0	0	0	0	0	0	d__Fungi; p__unidentified; c__unidentified; o__unidentified; f__unidentified; g__unidentified; s__unidentified	NA	NA	NA	NA	NA	NA	NA	NA	NA	NA	NA
ASV_1603	0	0	0	0	0	224	0	0	0	0	0	0	d__Fungi; p__Ascomycota; c__Sordariomycetes; o__Microascales; f__Microascaceae; g__Cephalotrichum; s__Cephalotrichum_purpureofuscum	Microascaceae	1CB1CD6A-36B9-11D5-9548-00D0592D548C	81001	9	Pathotroph-Saprotroph-Symbiotroph	Animal Pathogen-Endophyte-Plant Pathogen-Undefined Saprotroph	Possible	Microfungus	NULL	Saprobic in soil or rotting vegetation, some species heat-tolerant and associatated with silage and compost, a few associated with humans and animals (Cannon & Kirk 2007)	Cannon PF, Kirk PM. 2007. Fungal Families of the World. CAB International, Cambridge (ISBN: 978-0851998275)
ASV_956	0	0	0	0	0	0	0	0	0	0	0	0	d__Fungi; p__Ascomycota; c__unclassified_Ascomycota; o__unclassified_Ascomycota; f__unclassified_Ascomycota; g__unclassified_Ascomycota; s__unclassified_Ascomycota	NA	NA	NA	NA	NA	NA	NA	NA	NA	NA	NA
ASV_738	13	0	2	0	0	0	0	0	0	0	0	0	d__Fungi; p__Basidiomycota; c__Tremellomycetes; o__Tremellales; f__Rhynchogastremataceae; g__Papiliotrema; s__Papiliotrema_flavescens	Tremellales	1CB1CE64-36B9-11D5-9548-00D0592D548C	90451	7	Pathotroph-Saprotroph-Symbiotroph	Fungal Parasite-Undefined Saprotroph	Possible	Tremelloid-Yeast	NULL	The order contains both teleomorphic and anamorphic species, most of the latter being yeasts	Sterkenburg E, et al. 2015. New Phytologist 207:1145-1158 ((https://doi.org/10.1111/nph.13426))
ASV_1249	0	0	0	0	0	219	0	0	0	0	0	0	d__Fungi; p__Ascomycota; c__Sordariomycetes; o__unclassified_Sordariomycetes; f__unclassified_Sordariomycetes; g__unclassified_Sordariomycetes; s__unclassified_Sordariomycetes	NA	NA	NA	NA	NA	NA	NA	NA	NA	NA	NA
ASV_1229	0	0	0	0	0	0	0	0	0	0	0	0	d__Fungi; p__unclassified_Fungi; c__unclassified_Fungi; o__unclassified_Fungi; f__unclassified_Fungi; g__unclassified_Fungi; s__unclassified_Fungi	NA	NA	NA	NA	NA	NA	NA	NA	NA	NA	NA
ASV_243	0	0	0	0	0	0	0	0	0	0	0	0	d__Fungi; p__Ascomycota; c__Eurotiomycetes; o__Eurotiales; f__Aspergillaceae; g__Aspergillus; s__Aspergillus_subversicolor	Eurotiales	1CB1CE25-36B9-11D5-9548-00D0592D548C	90472	7	Saprotroph	Undefined Saprotroph	Possible	Microfungus	NULL	NULL	Sterkenburg E, et al. 2015. New Phytologist 207:1145-1158 ((https://doi.org/10.1111/nph.13426))
ASV_1420	0	0	0	0	0	0	0	0	0	0	0	0	d__Fungi; p__Ascomycota; c__Eurotiomycetes; o__Eurotiales; f__Aspergillaceae; g__Aspergillus; s__Aspergillus_chlamydosporus	Eurotiales	1CB1CE25-36B9-11D5-9548-00D0592D548C	90472	7	Saprotroph	Undefined Saprotroph	Possible	Microfungus	NULL	NULL	Sterkenburg E, et al. 2015. New Phytologist 207:1145-1158 ((https://doi.org/10.1111/nph.13426))
ASV_898	0	0	0	0	214	0	0	0	0	0	0	0	d__Fungi; p__Ascomycota; c__Sordariomycetes; o__Hypocreales; f__Stachybotryaceae; g__Paramyrothecium; s__Paramyrothecium_roridum	Hypocreales	1CB18E60-36B9-11D5-9548-00D0592D548C	90477	7	Saprotroph	Undefined Saprotroph	Possible	Microfungus	NULL	NULL	Sterkenburg E, et al. 2015. New Phytologist 207:1145-1158 ((https://doi.org/10.1111/nph.13426))
ASV_1288	0	0	0	0	0	0	0	0	0	0	0	0	d__Fungi; p__Ascomycota; c__Sordariomycetes; o__Sordariales; f__Chaetomiaceae; g__Botryotrichum; s__Botryotrichum_atrogriseum	Chaetomiaceae	1CB1CCE0-36B9-11D5-9548-00D0592D548C	80582	9	Pathotroph-Saprotroph-Symbiotroph	Animal Pathogen-Dung Saprotroph-Endophyte-Epiphyte-Plant Saprotroph-Wood Saprotroph	Possible	Microfungus	Soft Rot	Saprobic, acting as key decay organisms of plant materials and plant-derived commodities (Cannon & Kirk 2007); Epiphyte detection method-culture (Massimo et al. 2015); Endophyte detection method-culture (Busby et al. 2016, David et al. 2016); Likely opportunistic human pathogen (Irinyi et al. 2015)	Seehann G, et al. 1975. List of Fungi in Soft-Rot Tissue Tests. Institute fur Holzbiologie und Holzschutz, Bundesforschungsanstalt fur Forst - und Holzwirtshaft, Hamburg - Lohbrugge, Germany; Cannon PF, Kirk PM. 2007. Fungal Families of the World. CAB International, Cambridge ((https://isbnsearch.org/isbn/9780851998275)); Bills GF, et al. 2013. Current Opinion in Microbiology 16:549-565 ((https:/…
ASV_52	0	0	0	0	0	210	0	0	0	0	0	0	d__Fungi; p__Ascomycota; c__Sordariomycetes; o__Glomerellales; f__Glomerellaceae; g__Colletotrichum; s__unclassified_Colletotrichum	Glomerellaceae	AB0867BB-F14D-4E04-9D64-56A135F63096	504454	9	Pathotroph-Symbiotroph	Endophyte-Plant Pathogen	Probable	Microfungus	NULL	Species are hemibiotic, with an initial endophytic (symptomless) phase that leads to a necrotic phase were significant damage may be caused to the host (Cannon & Kirk 2007)	Cannon PF, Kirk PM. 2007. Fungal Families of the World. CAB International, Cambridge (ISBN: 978-0851998275)
ASV_624	0	0	0	0	0	0	0	0	0	0	0	0	d__Fungi; p__unclassified_Fungi; c__unclassified_Fungi; o__unclassified_Fungi; f__unclassified_Fungi; g__unclassified_Fungi; s__unclassified_Fungi	NA	NA	NA	NA	NA	NA	NA	NA	NA	NA	NA
ASV_340	0	0	0	0	0	0	0	0	0	0	0	0	d__Fungi; p__Ascomycota; c__Dothideomycetes; o__Pleosporales; f__Phaeosphaeriaceae; g__Setophaeosphaeria; s__Setophaeosphaeria_badalingensis	Phaeosphaeriaceae	1CB1CD8E-36B9-11D5-9548-00D0592D548C	81637	9	Pathotroph-Saprotroph	Fungal Parasite-Plant Pathogen-Plant Saprotroph	Probable	Microfungus	NULL	Necrotrophic or saprobic on a wide range of plants, especially monocotyledons; a few species parasitic on other fungi (Cannon & Kirk 2007)	Cannon PF, Kirk PM. 2007. Fungal Families of the World. CAB International, Cambridge (ISBN: 978-0851998275)
ASV_1187	0	0	0	0	0	0	0	0	0	0	0	0	d__Fungi; p__Glomeromycota; c__Glomeromycetes; o__Diversisporales; f__Diversisporaceae; g__Corymbiglomus; s__Corymbiglomus_tortuosum	Diversisporaceae	28FA7970-FB64-4353-9510-03FC3A07624A	82125	9	Symbiotroph	Arbuscular Mycorrhizal	Highly Probable	NULL	NULL	NULL	Redecker D, et al. 2013. Mycorrhiza 23:515-531 ((https://doi.org/10.1007/s00572-013-0486-y))
ASV_401	0	0	0	0	0	0	0	0	0	0	0	0	d__Fungi; p__Ascomycota; c__Sordariomycetes; o__Hypocreales; f__unclassified_Hypocreales; g__unclassified_Hypocreales; s__unclassified_Hypocreales	Hypocreales	1CB18E60-36B9-11D5-9548-00D0592D548C	90477	7	Saprotroph	Undefined Saprotroph	Possible	Microfungus	NULL	NULL	Sterkenburg E, et al. 2015. New Phytologist 207:1145-1158 ((https://doi.org/10.1111/nph.13426))
ASV_1913	0	35	12	80	0	15	0	0	0	0	0	0	d__Fungi; p__Mortierellomycota; c__Mortierellomycetes; o__Mortierellales; f__Mortierellaceae; g__Mortierella; s__unclassified_Mortierella	Mortierellaceae	3BD31551-4295-4664-858B-8E44073A293E	816415	9	Saprotroph-Symbiotroph	Endophyte-Litter Saprotroph-Soil Saprotroph-Undefined Saprotroph	Possible	Microfungus	NULL	Saprobic in soil and thus frequenctly isolated from soil and material contaminated with soil such as hay or rotten silage and spoil tips (Cannon & Kirk 2007)	Cannon PF, Kirk PM. 2007. Fungal Families of the World. CAB International, Cambridge (ISBN: 978-0851998275); Purahong W, et al. 2016. Molecular Ecology 25:4059-4074 ((https://doi.org/10.1111/mec.13739))
ASV_1388	0	0	0	0	0	0	0	0	0	0	0	0	d__Fungi; p__Mortierellomycota; c__Mortierellomycetes; o__Mortierellales; f__Mortierellaceae; g__Mortierella; s__unclassified_Mortierella	Mortierellaceae	3BD31551-4295-4664-858B-8E44073A293E	816415	9	Saprotroph-Symbiotroph	Endophyte-Litter Saprotroph-Soil Saprotroph-Undefined Saprotroph	Possible	Microfungus	NULL	Saprobic in soil and thus frequenctly isolated from soil and material contaminated with soil such as hay or rotten silage and spoil tips (Cannon & Kirk 2007)	Cannon PF, Kirk PM. 2007. Fungal Families of the World. CAB International, Cambridge (ISBN: 978-0851998275); Purahong W, et al. 2016. Molecular Ecology 25:4059-4074 ((https://doi.org/10.1111/mec.13739))
ASV_678	13	0	0	0	0	0	0	0	0	0	0	0	d__Fungi; p__Mucoromycota; c__Mucoromycetes; o__Mucorales; f__Rhizopodaceae; g__Rhizopus; s__Rhizopus_arrhizus	Mucorales	E9EACC48-A88C-44D4-86AF-465FE43B31FA	816394	7	Saprotroph	Undefined Saprotroph	Possible	Microfungus	NULL	NULL	Sterkenburg E, et al. 2015. New Phytologist 207:1145-1158 ((https://doi.org/10.1111/nph.13426))
ASV_839	0	0	0	0	0	0	0	0	0	0	0	0	d__Fungi; p__Ascomycota; c__Leotiomycetes; o__Thelebolales; f__Pseudeurotiaceae; g__Pseudogymnoascus; s__Pseudogymnoascus_roseus	Pseudeurotiaceae	1CB1CDAD-36B9-11D5-9548-00D0592D548C	81222	9	Saprotroph	Plant Saprotroph-Wood Saprotroph	Probable	Microfungus	NULL	Saprobic on woody tissue and rotting vegetation, often isolated from soil (Cannon & Kirk 2007)	Cannon PF, Kirk PM. 2007. Fungal Families of the World. CAB International, Cambridge (ISBN: 978-0851998275)
ASV_1775	0	0	0	0	0	0	0	0	0	0	0	0	d__Fungi; p__Ascomycota; c__Leotiomycetes; o__unclassified_Leotiomycetes; f__unclassified_Leotiomycetes; g__unclassified_Leotiomycetes; s__unclassified_Leotiomycetes	NA	NA	NA	NA	NA	NA	NA	NA	NA	NA	NA
ASV_1376	189	0	0	0	0	0	0	0	0	0	0	0	d__Fungi; p__unclassified_Fungi; c__unclassified_Fungi; o__unclassified_Fungi; f__unclassified_Fungi; g__unclassified_Fungi; s__unclassified_Fungi	NA	NA	NA	NA	NA	NA	NA	NA	NA	NA	NA
ASV_842	0	0	0	0	0	183	0	0	0	0	0	0	d__Fungi; p__Ascomycota; c__Eurotiomycetes; o__Onygenales; f__Gymnoascaceae; g__Gymnoascus; s__Gymnoascus_reessii	Gymnoascaceae	1CB18C18-36B9-11D5-9548-00D0592D548C	80822	9	Saprotroph	Dung Saprotroph-Plant Saprotroph	Probable	Microfungus	NULL	Keratinophilic or cellulolytic, usually encountered as isolations from soil, dung, etc. (Cannon & Kirk 2007)	Cannon PF, Kirk PM. 2007. Fungal Families of the World. CAB International, Cambridge (ISBN: 978-0851998275)
ASV_1149	0	0	0	0	0	0	0	0	0	0	0	0	d__Fungi; p__unclassified_Fungi; c__unclassified_Fungi; o__unclassified_Fungi; f__unclassified_Fungi; g__unclassified_Fungi; s__unclassified_Fungi	NA	NA	NA	NA	NA	NA	NA	NA	NA	NA	NA
ASV_1740	183	0	0	0	0	0	0	0	0	0	0	0	d__Fungi; p__Ascomycota; c__Sordariomycetes; o__unclassified_Sordariomycetes; f__unclassified_Sordariomycetes; g__unclassified_Sordariomycetes; s__unclassified_Sordariomycetes	NA	NA	NA	NA	NA	NA	NA	NA	NA	NA	NA
ASV_823	0	58	0	0	0	0	0	0	0	0	0	0	d__Fungi; p__Ascomycota; c__Dothideomycetes; o__Capnodiales; f__Cladosporiaceae; g__Cladosporium; s__unidentified	Cladosporiaceae	6EDCD6E4-DE4D-443D-AF6B-A572F626BD45	816548	9	Pathotroph-Saprotroph-Symbiotroph	Animal Pathogen-Endophyte-Lichen Parasite-Plant Pathogen-Wood Saprotroph	Possible	Microfungus	NULL	NULL	Seehann G, et al. 1975. List of Fungi in Soft-Rot Tissue Tests. Institute fur Holzbiologie und Holzschutz, Bundesforschungsanstalt fur Forst - und Holzwirtshaft, Hamburg - Lohbrugge, Germany; Lawrey JD, Diederich P. 2016. http://www.lichenicolous.net (accessed 24 May 2017) ((http://www.lichenicolous.net)); The American Phytopathological Society Common Names of Plant Diseases ((http://www.apsnet.o…
ASV_1745	0	0	0	0	0	0	0	0	0	0	0	0	d__Fungi; p__Glomeromycota; c__Glomeromycetes; o__Diversisporales; f__Diversisporaceae; g__Corymbiglomus; s__Corymbiglomus_tortuosum	Diversisporaceae	28FA7970-FB64-4353-9510-03FC3A07624A	82125	9	Symbiotroph	Arbuscular Mycorrhizal	Highly Probable	NULL	NULL	NULL	Redecker D, et al. 2013. Mycorrhiza 23:515-531 ((https://doi.org/10.1007/s00572-013-0486-y))
ASV_1965	0	0	0	0	0	0	0	0	0	0	0	0	d__Fungi; p__Ascomycota; c__Leotiomycetes; o__Helotiales; f__Myxotrichaceae; g__Oidiodendron; s__unidentified	Myxotrichaceae	1CB1CD78-36B9-11D5-9548-00D0592D548C	81054	9	Saprotroph-Symbiotroph	Ectomycorrhizal-Undefined Saprotroph	Probable	Microfungus	NULL	Many species are cellulolytic, occurring on paper, straw etc. Others are mycorrhizal associated with roots of Ericaceae and Epacridaceae (Cannon & Kirk 2007)	Cannon PF, Kirk PM. 2007. Fungal Families of the World. CAB International, Cambridge (ISBN: 978-0851998275)
ASV_1511	0	0	0	0	0	0	0	0	0	0	0	0	d__Fungi; p__unclassified_Fungi; c__unclassified_Fungi; o__unclassified_Fungi; f__unclassified_Fungi; g__unclassified_Fungi; s__unclassified_Fungi	NA	NA	NA	NA	NA	NA	NA	NA	NA	NA	NA
ASV_1788	0	0	0	0	0	179	0	0	0	0	0	0	d__Fungi; p__Basidiomycota; c__Malasseziomycetes; o__Malasseziales; f__Malasseziaceae; g__Malassezia; s__Malassezia_sympodialis	Malassezia sympodialis	9FA4AD24-FACE-48C0-B62C-AA7BFEBCFE5C	130281	20	Pathotroph	Animal Pathogen	Probable	NULL	NULL	Opportunistic human pathogen	https://www.cdc.gov ((https://www.cdc.gov))
ASV_1359	86	2	0	0	0	0	0	0	0	0	0	0	d__Fungi; p__unidentified; c__unidentified; o__unidentified; f__unidentified; g__unidentified; s__unidentified	NA	NA	NA	NA	NA	NA	NA	NA	NA	NA	NA
ASV_296	0	0	0	8	169	0	0	0	0	0	0	0	d__Fungi; p__unclassified_Fungi; c__unclassified_Fungi; o__unclassified_Fungi; f__unclassified_Fungi; g__unclassified_Fungi; s__unclassified_Fungi	NA	NA	NA	NA	NA	NA	NA	NA	NA	NA	NA
ASV_1462	0	0	0	0	0	0	0	0	0	0	0	0	d__Fungi; p__unidentified; c__unidentified; o__unidentified; f__unidentified; g__unidentified; s__unidentified	NA	NA	NA	NA	NA	NA	NA	NA	NA	NA	NA
ASV_1310	0	170	0	0	0	0	0	0	0	0	0	0	d__Fungi; p__Ascomycota; c__Eurotiomycetes; o__Eurotiales; f__Aspergillaceae; g__Penicillium; s__unclassified_Penicillium	Eurotiales	1CB1CE25-36B9-11D5-9548-00D0592D548C	90472	7	Saprotroph	Undefined Saprotroph	Possible	Microfungus	NULL	NULL	Sterkenburg E, et al. 2015. New Phytologist 207:1145-1158 ((https://doi.org/10.1111/nph.13426))
ASV_615	0	0	170	0	0	0	0	0	0	0	0	0	d__Fungi; p__Ascomycota; c__Sordariomycetes; o__Sordariales; f__Chaetomiaceae; g__Botryotrichum; s__Botryotrichum_atrogriseum	Chaetomiaceae	1CB1CCE0-36B9-11D5-9548-00D0592D548C	80582	9	Pathotroph-Saprotroph-Symbiotroph	Animal Pathogen-Dung Saprotroph-Endophyte-Epiphyte-Plant Saprotroph-Wood Saprotroph	Possible	Microfungus	Soft Rot	Saprobic, acting as key decay organisms of plant materials and plant-derived commodities (Cannon & Kirk 2007); Epiphyte detection method-culture (Massimo et al. 2015); Endophyte detection method-culture (Busby et al. 2016, David et al. 2016); Likely opportunistic human pathogen (Irinyi et al. 2015)	Seehann G, et al. 1975. List of Fungi in Soft-Rot Tissue Tests. Institute fur Holzbiologie und Holzschutz, Bundesforschungsanstalt fur Forst - und Holzwirtshaft, Hamburg - Lohbrugge, Germany; Cannon PF, Kirk PM. 2007. Fungal Families of the World. CAB International, Cambridge ((https://isbnsearch.org/isbn/9780851998275)); Bills GF, et al. 2013. Current Opinion in Microbiology 16:549-565 ((https:/…
ASV_1676	17	0	0	11	8	0	0	0	0	0	0	0	d__Fungi; p__Basidiomycota; c__Tremellomycetes; o__Filobasidiales; f__Filobasidiaceae; g__Filobasidium; s__Filobasidium_magnum	Filobasidium	3CBD5388-8494-45D1-8790-A0713070C68B	16130	13	Saprotroph	|Undefined Saprotroph|	Highly Probable	Dimorphic-Facultative Yeast	NULL	NULL	Kurtzman CP, et al. (eds.) 2011. The Yeasts, a Taxonomic Study. Fifth Edition. Vols 1-3. Elsevier, San Diego (ISBN: 9780444521491); P玫lme S, et al. 2020. Fungal Diversity 105:1-16 ((https://doi.org/10.1007/s13225-020-00466-2))
ASV_1571	0	0	0	0	168	0	0	0	0	0	0	0	d__Fungi; p__Ascomycota; c__Sordariomycetes; o__Sordariales; f__Chaetomiaceae; g__Chaetomium; s__Chaetomium_grande	Chaetomiaceae	1CB1CCE0-36B9-11D5-9548-00D0592D548C	80582	9	Pathotroph-Saprotroph-Symbiotroph	Animal Pathogen-Dung Saprotroph-Endophyte-Epiphyte-Plant Saprotroph-Wood Saprotroph	Possible	Microfungus	Soft Rot	Saprobic, acting as key decay organisms of plant materials and plant-derived commodities (Cannon & Kirk 2007); Epiphyte detection method-culture (Massimo et al. 2015); Endophyte detection method-culture (Busby et al. 2016, David et al. 2016); Likely opportunistic human pathogen (Irinyi et al. 2015)	Seehann G, et al. 1975. List of Fungi in Soft-Rot Tissue Tests. Institute fur Holzbiologie und Holzschutz, Bundesforschungsanstalt fur Forst - und Holzwirtshaft, Hamburg - Lohbrugge, Germany; Cannon PF, Kirk PM. 2007. Fungal Families of the World. CAB International, Cambridge ((https://isbnsearch.org/isbn/9780851998275)); Bills GF, et al. 2013. Current Opinion in Microbiology 16:549-565 ((https:/…
ASV_719	0	0	0	0	0	0	0	0	0	0	0	0	d__Fungi; p__unclassified_Fungi; c__unclassified_Fungi; o__unclassified_Fungi; f__unclassified_Fungi; g__unclassified_Fungi; s__unclassified_Fungi	NA	NA	NA	NA	NA	NA	NA	NA	NA	NA	NA
ASV_411	0	0	0	0	0	0	0	0	0	0	0	0	d__Fungi; p__unidentified; c__unidentified; o__unidentified; f__unidentified; g__unidentified; s__unidentified	NA	NA	NA	NA	NA	NA	NA	NA	NA	NA	NA
ASV_1967	0	0	0	0	0	0	0	0	0	0	0	0	d__Fungi; p__Ascomycota; c__Leotiomycetes; o__Thelebolales; f__Pseudeurotiaceae; g__Pseudogymnoascus; s__Pseudogymnoascus_roseus	Pseudeurotiaceae	1CB1CDAD-36B9-11D5-9548-00D0592D548C	81222	9	Saprotroph	Plant Saprotroph-Wood Saprotroph	Probable	Microfungus	NULL	Saprobic on woody tissue and rotting vegetation, often isolated from soil (Cannon & Kirk 2007)	Cannon PF, Kirk PM. 2007. Fungal Families of the World. CAB International, Cambridge (ISBN: 978-0851998275)
ASV_338	0	24	0	0	0	0	0	0	0	0	0	0	d__Fungi; p__Ascomycota; c__Dothideomycetes; o__Pleosporales; f__Phaeosphaeriaceae; g__Paraphoma; s__unclassified_Paraphoma	Phaeosphaeriaceae	1CB1CD8E-36B9-11D5-9548-00D0592D548C	81637	9	Pathotroph-Saprotroph	Fungal Parasite-Plant Pathogen-Plant Saprotroph	Probable	Microfungus	NULL	Necrotrophic or saprobic on a wide range of plants, especially monocotyledons; a few species parasitic on other fungi (Cannon & Kirk 2007)	Cannon PF, Kirk PM. 2007. Fungal Families of the World. CAB International, Cambridge (ISBN: 978-0851998275)
ASV_1806	0	0	0	0	161	0	0	0	0	0	0	0	d__Fungi; p__Ascomycota; c__Sordariomycetes; o__Glomerellales; f__Plectosphaerellaceae; g__Sodiomyces; s__Sodiomyces_magadii	Plectosphaerellaceae	949EA3B2-2675-497F-B8DF-EF9CD336728F	510694	13	Pathotroph-Saprotroph-Symbiotroph	Animal Pathogen-Endophyte-Fungal Parasite-Plant Pathogen-Wood Saprotroph	Possible	Microfungus	NULL	NULL	Duncan CG, Eslyn WE. 1966. Mycologia 58:642-645 ((https://doi.org/10.2307/3757045)); Nilsson T. 1973. Studia Forestalia Suecica 104:1-40 ((https://pub.epsilon.slu.se/5711/)); Worrall JJ, et al. 1997. Mycologia 89:199-219 ((https://doi.org/10.2307/3761073)); Hanada RE, et al. 2010. Fungal Biology 114:901-910 ((https://doi.org/10.1016/j.funbio.2010.08.006)); Del Olmo-Ruiz M, Arnold AE. 2014. Mycolo…
ASV_149	159	0	0	0	0	0	0	0	0	0	0	0	d__Fungi; p__Ascomycota; c__Sordariomycetes; o__Hypocreales; f__Nectriaceae; g__Fusarium; s__Fusarium_solani	Nectriaceae	1CB1CD7A-36B9-11D5-9548-00D0592D548C	81059	9	Pathotroph-Saprotroph-Symbiotroph	Animal Pathogen-Endophyte-Fungal Parasite-Lichen Parasite-Plant Pathogen-Wood Saprotroph	Possible	Microfungus	NULL	Fusarium species are amongst the economically significant plant pathogens (Cannon & Kirk 2007)	Cannon PF, Kirk PM. 2007. Fungal Families of the World. CAB International, Cambridge (ISBN: 978-0851998275); Hirooka Y, et al. 2012. Studies in Mycology 711-210 ((https://doi.org/10.3114/sim0001)); Tedersoo L, et al. 2014. Science 346:e1256688 ((https://doi.org/10.1126/science.1256688)); The American Phytopathological Society Common Names of Plant Diseases ((http://www.apsnet.org/publications/com…
ASV_1102	12	0	13	67	20	19	0	0	0	0	0	0	d__Fungi; p__Ascomycota; c__Eurotiomycetes; o__Chaetothyriales; f__Herpotrichiellaceae; g__unidentified; s__unidentified	Herpotrichiellaceae	1CB1CD37-36B9-11D5-9548-00D0592D548C	80856	9	Pathotroph-Saprotroph	Animal Pathogen-Fungal Parasite-Undefined Saprotroph	Probable	Facultative Yeast-Microfungus	NULL	Mostly saprobic on plants or other fungi, isolated from soil etc., and from medical sources (Cannon & Kirk 2007)	Cannon PF, Kirk PM. 2007. Fungal Families of the World. CAB International, Cambridge (ISBN: 978-0851998275)
ASV_1545	0	0	0	0	0	0	0	0	0	0	0	0	d__Fungi; p__unclassified_Fungi; c__unclassified_Fungi; o__unclassified_Fungi; f__unclassified_Fungi; g__unclassified_Fungi; s__unclassified_Fungi	NA	NA	NA	NA	NA	NA	NA	NA	NA	NA	NA
ASV_683	40	0	0	15	0	0	0	0	0	0	0	0	d__Fungi; p__Ascomycota; c__Sordariomycetes; o__Hypocreales; f__Hypocreales_fam_Incertae_sedis; g__Acremonium; s__Acremonium_tubakii	Hypocreales	1CB18E60-36B9-11D5-9548-00D0592D548C	90477	7	Saprotroph	Undefined Saprotroph	Possible	Microfungus	NULL	NULL	Sterkenburg E, et al. 2015. New Phytologist 207:1145-1158 ((https://doi.org/10.1111/nph.13426))
ASV_1218	0	0	0	0	157	0	0	0	0	0	0	0	d__Fungi; p__Ascomycota; c__Sordariomycetes; o__Glomerellales; f__Plectosphaerellaceae; g__Sodiomyces; s__Sodiomyces_magadii	Plectosphaerellaceae	949EA3B2-2675-497F-B8DF-EF9CD336728F	510694	13	Pathotroph-Saprotroph-Symbiotroph	Animal Pathogen-Endophyte-Fungal Parasite-Plant Pathogen-Wood Saprotroph	Possible	Microfungus	NULL	NULL	Duncan CG, Eslyn WE. 1966. Mycologia 58:642-645 ((https://doi.org/10.2307/3757045)); Nilsson T. 1973. Studia Forestalia Suecica 104:1-40 ((https://pub.epsilon.slu.se/5711/)); Worrall JJ, et al. 1997. Mycologia 89:199-219 ((https://doi.org/10.2307/3761073)); Hanada RE, et al. 2010. Fungal Biology 114:901-910 ((https://doi.org/10.1016/j.funbio.2010.08.006)); Del Olmo-Ruiz M, Arnold AE. 2014. Mycolo…
ASV_711	0	152	0	0	0	0	0	0	0	0	0	0	d__Fungi; p__unidentified; c__unidentified; o__unidentified; f__unidentified; g__unidentified; s__unidentified	NA	NA	NA	NA	NA	NA	NA	NA	NA	NA	NA
ASV_1325	0	0	0	0	0	0	0	0	0	0	0	0	d__Fungi; p__Ascomycota; c__Sordariomycetes; o__Hypocreales; f__Hypocreaceae; g__Trichoderma; s__Trichoderma_lixii	Hypocreales	1CB18E60-36B9-11D5-9548-00D0592D548C	90477	7	Saprotroph	Undefined Saprotroph	Possible	Microfungus	NULL	NULL	Sterkenburg E, et al. 2015. New Phytologist 207:1145-1158 ((https://doi.org/10.1111/nph.13426))
ASV_422	0	0	0	0	0	0	0	0	0	0	0	0	d__Fungi; p__Ascomycota; c__Dothideomycetes; o__Pleosporales; f__Phaeosphaeriaceae; g__Setophaeosphaeria; s__Setophaeosphaeria_badalingensis	Phaeosphaeriaceae	1CB1CD8E-36B9-11D5-9548-00D0592D548C	81637	9	Pathotroph-Saprotroph	Fungal Parasite-Plant Pathogen-Plant Saprotroph	Probable	Microfungus	NULL	Necrotrophic or saprobic on a wide range of plants, especially monocotyledons; a few species parasitic on other fungi (Cannon & Kirk 2007)	Cannon PF, Kirk PM. 2007. Fungal Families of the World. CAB International, Cambridge (ISBN: 978-0851998275)
ASV_1477	0	0	18	62	22	6	0	0	0	0	0	0	d__Fungi; p__Ascomycota; c__Sordariomycetes; o__Branch06; f__unidentified; g__unidentified; s__unidentified	NA	NA	NA	NA	NA	NA	NA	NA	NA	NA	NA
ASV_1552	0	0	0	0	0	0	0	0	0	0	0	0	d__Fungi; p__Ascomycota; c__Eurotiomycetes; o__Eurotiales; f__Aspergillaceae; g__Aspergillus; s__Aspergillus_japonicus	Eurotiales	1CB1CE25-36B9-11D5-9548-00D0592D548C	90472	7	Saprotroph	Undefined Saprotroph	Possible	Microfungus	NULL	NULL	Sterkenburg E, et al. 2015. New Phytologist 207:1145-1158 ((https://doi.org/10.1111/nph.13426))
ASV_1409	15	0	0	26	11	14	0	0	0	0	0	0	d__Fungi; p__Ascomycota; c__Pezizomycetes; o__Pezizales; f__Pezizaceae; g__Eremiomyces; s__Eremiomyces_echinulatus	Pezizaceae	1CB1CD8D-36B9-11D5-9548-00D0592D548C	81134	9	Saprotroph-Symbiotroph	Dung Saprotroph-Ectomycorrhizal-Litter Saprotroph-Undefined Saprotroph	Possible	Pezizoid	NULL	Saprobic or ectomycorrhizal, on or in soil, leafmould etc., some species associated with dung or fire sites (Cannon & Kirk 2007)	Cannon PF, Kirk PM. 2007. Fungal Families of the World. CAB International, Cambridge (ISBN: 978-0851998275)
ASV_374	0	0	0	5	142	0	0	0	0	0	0	0	d__Fungi; p__Basidiomycota; c__Exobasidiomycetes; o__Entylomatales; f__Entylomatales_fam_Incertae_sedis; g__Tilletiopsis; s__Tilletiopsis_washingtonensis	Tilletiopsis	1CB1A754-36B9-11D5-9548-00D0592D548C	10237	13	Pathotroph-Saprotroph	Endophyte-Fungal Parasite-|Plant Pathogen|-Plant Saprotroph-Undefined Saprotroph	Probable	Microfungus-Yeast	NULL	As litter_saprotroph (P玫lme et al. 2020); As mycoparasite (P玫lme et al. 2020); Decay leaf, fruit, seed (P玫lme et al. 2020); Isolated from leaves...dead leaves (Nyland 1950)	Nyland G. 1950. Mycologia 42:487-496 ((ttps://doi.org/10.1080/00275514.1950.12017853)); P玫lme S, et al. 2020. Fungal Diversity 105:1-16 ((https://doi.org/10.1007/s13225-020-00466-2))
ASV_1964	0	0	0	0	0	0	0	0	0	0	0	0	d__Fungi; p__Glomeromycota; c__Glomeromycetes; o__Glomerales; f__Glomeraceae; g__Rhizophagus; s__Rhizophagus_irregularis	Glomeraceae	1CB1CD2A-36B9-11D5-9548-00D0592D548C	82026	9	Symbiotroph	Arbuscular Mycorrhizal	Highly Probable	Microfungus	NULL	NULL	Redecker D, et al. 2013. Mycorrhiza 23:515-531 ((https://doi.org/10.1007/s00572-013-0486-y))
ASV_1402	0	0	0	0	0	0	0	0	0	0	0	0	d__Fungi; p__Basidiomycota; c__Tremellomycetes; o__Filobasidiales; f__Piskurozymaceae; g__Solicoccozyma; s__Solicoccozyma_terrea	Solicoccozyma	4A8397CD-6C1D-4D95-B8CB-6A3CB3AE9F8F	812197	13	Saprotroph-Symbiotroph	Epiphyte-|Undefined Saprotroph|	Probable	Yeast	NULL	As soil_saprotroph (P玫lme et al. 2020); Decay soil (P玫lme et al. 2020)	P玫lme S, et al. 2020. Fungal Diversity 105:1-16 ((https://doi.org/10.1007/s13225-020-00466-2))
[truncated: 1,030 more rows]

## Sheet: Table S3
Table S3. Prediction potential functions of enriched non-singleton amplicon sequence variants (ASVs) under different comparison groups.
[truncated: 37 more rows]
